# Supplementary material for: Cocaine induces locomotor sensitization through a dopamine-dependent VTA-mPFC-FrA cortico-cortical pathway in male mice
Source: Nat Commun. 2023 Mar 21;14:1568. doi: 10.1038/s41467-023-37045-3 (PMC10030897; doi:10.1038/s41467-023-37045-3)
Supplement: Supplementary file 4 — Source Data [file 41467_2023_37045_MOESM4_ESM.zip]

Archive with 39 entries (38 files):
- Source Data/
- Source Data/Fig.1.xlsx
- __MACOSX/Source Data/._Fig.1.xlsx
- Source Data/Fig.S6.xlsx
- __MACOSX/Source Data/._Fig.S6.xlsx
- Source Data/.DS_Store
- __MACOSX/Source Data/._.DS_Store
- Source Data/Fig.S7.xlsx
- __MACOSX/Source Data/._Fig.S7.xlsx
- Source Data/Fig.S11.xlsx
- __MACOSX/Source Data/._Fig.S11.xlsx
- Source Data/Fig.6.xlsx
- __MACOSX/Source Data/._Fig.6.xlsx
- Source Data/Fig.S10.xlsx
- __MACOSX/Source Data/._Fig.S10.xlsx
- Source Data/Fig.S1.xlsx
- __MACOSX/Source Data/._Fig.S1.xlsx
- Source Data/Fig.S13.xlsx
- __MACOSX/Source Data/._Fig.S13.xlsx
- Source Data/Fig.S2.xlsx
- __MACOSX/Source Data/._Fig.S2.xlsx
- Source Data/Fig.5.xlsx
- __MACOSX/Source Data/._Fig.5.xlsx
- Source Data/Fig.4.xlsx
- __MACOSX/Source Data/._Fig.4.xlsx
- Source Data/Fig.S3.xlsx
- __MACOSX/Source Data/._Fig.S3.xlsx
- Source Data/Fig.S12.xlsx
- __MACOSX/Source Data/._Fig.S12.xlsx
- Source Data/Fig.3.xlsx
- __MACOSX/Source Data/._Fig.3.xlsx
- Source Data/Fig.S8.xlsx
- __MACOSX/Source Data/._Fig.S8.xlsx
- Source Data/Fig.S4.xlsx
- __MACOSX/Source Data/._Fig.S4.xlsx
- Source Data/Fig.S5.xlsx
- __MACOSX/Source Data/._Fig.S5.xlsx
- Source Data/Fig.2.xlsx
- __MACOSX/Source Data/._Fig.2.xlsx
