# Supplementary material for: Cocaine induces locomotor sensitization through a dopamine-dependent VTA-mPFC-FrA cortico-cortical pathway in male mice
Source: Nat Commun. 2023 Mar 21;14:1568. doi: 10.1038/s41467-023-37045-3 (PMC10030897; doi:10.1038/s41467-023-37045-3)
Supplement: Supplementary file 4 — Source Data [file 41467_2023_37045_MOESM4_ESM.zip › Source Data/Fig.1.xlsx]

## Sheet: Fig.1d
	after i.p. sal	after i.p. coc
silent	29	180
active	569	411

## Sheet: Fig.1e
Bin Center	basal	after i.p. sal		basal	after i.p. coc
0.15	6.68896	8.3612		6.42978	46.5313
0.45	13.0435	17.5585		14.89	64.8054
0.75	21.0702	25.0836		22.5042	73.7733
1.05	27.7592	34.4482		32.1489	77.3266
1.35	35.9532	41.3043		39.9323	81.0491
1.65	44.4816	50.1672		46.5313	83.2487
1.95	52.8428	56.5217		54.6531	84.9408
2.25	60.8696	63.2107		63.1134	86.2944
2.55	68.5619	69.5652		68.0203	87.4788
2.85	72.9097	73.913		72.2504	88.6633
3.15	78.4281	77.4247		75.9729	89.6785
3.45	82.2742	80.602		80.3723	91.0321
3.75	85.9532	82.9431		82.2335	91.709
4.05	87.7926	85.4515		85.11	92.0474
4.35	90.8027	89.1304		86.9712	92.7242
4.65	91.3043	89.9666		87.9865	93.0626
4.95	92.4749	91.4716		89.1709	93.2318
5.25	94.8161	92.6421		90.5245	93.9086
5.55	95.6522	93.6455		91.5398	94.4162
5.85	96.6555	94.4816		92.3858	94.9239
6.15	97.4916	94.8161		93.7394	95.4315
6.45	97.8261	96.1538		94.247	96.2775
6.75	98.3278	96.3211		95.2623	96.4467
7.05	98.6622	96.8227		95.7699	96.9543
7.35	98.8294	97.3244		96.2775	97.2927
7.65	99.3311	97.8261		96.9543	97.8003
7.95	99.6656	97.9933		97.4619	98.1387
8.25	99.8328	98.495		97.8003	98.6464
8.55	99.8328	98.8294		98.1387	98.8156
8.85	99.8328	98.8294		98.308	98.8156
9.15	99.8328	99.1639		98.6464	98.8156
9.45	99.8328	99.3311		98.9848	99.154
9.75	99.8328	99.4983		99.3232	99.154
10.05	100	99.6656		99.4924	99.6616
10.35	100	99.6656		99.6616	99.6616
10.65	100	99.6656		99.8308	99.6616
10.95	100	99.6656		99.8308	99.6616
11.25	100	99.6656		99.8308	99.6616
11.55	100	99.8328		99.8308	99.6616
11.85	100	99.8328		99.8308	99.6616
12.15	100	100		99.8308	99.6616
12.45	100	100		99.8308	99.6616
12.75	100	100		99.8308	99.6616
13.05	100	100		99.8308	99.8308
13.35	100	100		99.8308	99.8308
13.65	100	100		100	99.8308
13.95	100	100		100	99.8308
14.25	100	100		100	99.8308
14.55	100	100		100	99.8308
14.85	100	100		100	99.8308
15.15	100	100		100	99.8308
15.45	100	100		100	100

## Sheet: Fig.1f
basal	after i.p. sal		basal	after i.p. coc
4.49612	1.08527		0.155039	0
3.72093	6.04651		2.94574	3.87597
3.87597	1.24031		2.17054	0
1.55039	4.34108		0.930233	0
0.775194	7.75194		3.41085	0.155039
0.775194	1.86047		0	6.97674
0.310078	0.155039		0.155039	0
0.465116	2.17054		0	0
0.310078	0.155039		0.465116	0
2.32558	1.55039		0.620155	0
2.48062	4.65116		0.775194	0
4.8062	4.49612		4.18605	7.5969
1.39535	2.63566		3.41085	0.620155
0.775194	2.63566		0.775194	1.08527
4.03101	6.8217		6.51163	1.39535
0.155039	0.620155		0.155039	2.17054
2.32558	3.87597		2.17054	0.310078
1.39535	0.775194		1.55039	0
3.10078	2.7907		4.18605	0.155039
1.24031	0.465116		1.55039	0
0	0.775194		5.11628	1.55039
0.310078	0.465116		1.55039	0
0.155039	0		1.86047	0.155039
0.620155	0.310078		5.89147	4.18605
0	0.465116		3.56589	4.49612
1.39535	3.72093		0.465116	0
3.25581	4.49612		0.155039	0
0.465116	1.08527		1.08527	0.310078
0.930233	1.24031		0.775194	0
0.155039	0.310078		0.310078	0.155039
3.25581	4.34108		0.155039	0.310078
1.86047	7.5969		0	0
0.620155	0.155039		0.155039	0.155039
0.155039	0		2.94574	2.32558
1.39535	0.310078		1.86047	0
1.86047	2.94574		3.56589	1.08527
0.620155	0.310078		1.86047	1.86047
1.24031	1.08527		1.24031	0.620155
1.55039	1.08527		6.04651	2.48062
0	0.620155		0.775194	0.155039
0.620155	2.63566		1.39535	1.70543
0	1.86047		8.37209	0
4.18605	8.06202		1.70543	0.310078
0	0.310078		1.70543	0.465116
3.41085	2.63566		0.465116	0
1.86047	0		0	0
1.70543	4.65116		2.32558	1.70543
2.63566	0.155039		2.0155	0.310078
1.86047	3.72093		0.620155	0
0.310078	0.155039		0.465116	0
7.75194	8.68217		1.08527	0
0	2.0155		2.94574	0.465116
0.310078	2.48062		4.34108	0
5.58139	4.34108		0	0
1.08527	0.930233		0.155039	0.155039
3.25581	4.49612		1.39535	1.24031
1.70543	0.620155		0.310078	0.930233
1.86047	1.86047		2.48062	1.70543
2.94574	8.21705		0.310078	0
0	0.620155		4.49612	5.42636
1.24031	1.55039		1.08527	0
0.620155	1.39535		0.620155	0.155039
1.39535	4.49612		0	0
0.155039	0.620155		0.620155	0
0.155039	0.775194		0.465116	0
0	0		3.56589	7.5969
0	0		1.86047	0.310078
0.310078	0.310078		0.465116	1.39535
0	0		0.930233	1.24031
0.775194	0.775194		0.775194	0.775194
3.41085	2.48062		0.465116	0
3.72093	4.18605		0.310078	0
2.32558	6.35659		1.08527	0.155039
0.775194	0.620155		0.155039	0.155039
1.70543	0.465116		0.465116	0.155039
0.620155	4.18605		3.41085	0.155039
0.465116	0.155039		0.310078	0.155039
0.155039	0		1.86047	0
0.620155	1.86047		0.155039	0
0	0.465116		1.39535	0.155039
1.39535	1.70543		1.86047	0
0.620155	0.620155		0.465116	0
0.310078	0		2.48062	0
2.32558	4.34108		0	0.155039
2.0155	0.155039		0.310078	1.08527
0.465116	0		0.310078	0
0.930233	2.32558		6.20155	2.94574
0.155039	0.155039		2.32558	2.32558
0.775194	0.465116		2.17054	0
1.08527	0.155039		3.25581	2.94574
4.8062	6.35659		4.03101	1.39535
0.465116	0.620155		6.20155	0.930233
0.310078	0.465116		7.28682	0.310078
3.10078	0.930233		0.155039	0
1.86047	3.87597		0.465116	0
3.10078	0.775194		0.465116	0
0.775194	0.155039		0.465116	0
1.55039	1.39535		0	0
1.70543	0.310078		2.17054	0.775194
0.775194	0.775194		0.155039	0
0.465116	1.08527		1.39535	1.55039
0.775194	1.39535		1.08527	0.930233
0	0.310078		0.310078	0.465116
1.55039	1.39535		0.465116	0
4.49612	2.94574		0	0
0.155039	0.465116		2.0155	2.63566
0.310078	0		0.465116	5.11628
0.310078	0.155039		0.620155	2.0155
0.930233	0.930233		3.10078	0.465116
3.10078	0.310078		5.58139	0
0.930233	0.155039		1.39535	0.155039
0.310078	0.930233		2.0155	0.465116
0.775194	3.41085		5.11628	0.775194
0.930233	2.0155		3.10078	0.775194
3.10078	1.30233		3.56589	1.55039
2.17054	2.4186		2.94574	0.465116
2.94574	3.16279		7.5969	5.58139
2.63566	3.72093		2.7907	0.620155
1.39535	1.30233		2.48062	0.310078
5.27132	3.90698		2.48062	0
2.0155	1.86047		2.32558	0.310078
2.7907	4.27907		4.34108	0
1.70543	1.48837		2.32558	0
4.49612	5.39535		3.87597	0.465116
2.17054	1.86047		1.24031	0.465116
2.48062	3.16279		3.56589	0.155039
0.465116	0.744186		2.32558	2.7907
3.72093	3.53488		4.65116	1.39535
1.24031	0.372093		3.25581	0.465116
4.03101	5.39535		2.17054	0
2.94574	2.60465		2.94574	0.310078
0.930233	2.23256		0.775194	0.155039
1.08527	1.67442		3.10078	0
1.24031	0.186047		0.155039	0
0.465116	0.372093		2.48062	0
2.94574	1.11628		1.24031	0
0.775194	1.67442		1.55039	1.24031
1.39535	0.372093		4.8062	0.310078
0.155039	0.372093		1.70543	0.155039
1.24031	1.30233		2.0155	0
0.620155	1.48837		4.65116	0.310078
1.08527	1.67442		4.03101	0
2.48062	1.48837		3.56589	2.48062
0.620155	0.744186		6.04651	0.155039
3.72093	0.744186		2.17054	2.32558
0	0.930233		1.70543	0.155039
0.465116	0.55814		4.03101	0
1.39535	0.930233		2.0155	0.155039
1.08527	1.86047		5.89147	0.775194
0.465116	0		2.94574	0.155039
4.03101	1.86047		3.72093	0.155039
2.32558	3.72093		2.32558	0
3.56589	3.53488		2.0155	0
1.86047	1.86047		4.65116	0.620155
1.08527	1.11628		1.86047	0.155039
0.155039	0.186047		3.72093	0
2.32558	2.4186		5.27132	4.8062
0.465116	0.744186		5.58139	0.310078
2.0155	1.30233		2.32558	0
1.86047	2.04651		2.17054	0.155039
1.24031	1.11628		0.930233	0.310078
1.08527	0.930233		5.27132	0.775194
2.0155	1.86047		2.63566	0.310078
1.24031	1.30233		3.25581	0.930233
2.32558	1.86047		4.49612	1.24031
0.465116	0.372093		1.08527	0.465116
0.310078	0		2.32558	0.155039
2.0155	2.60465		4.65116	0.155039
0.620155	0.930233		2.32558	0.155039
1.55039	2.4186		2.48062	0.310078
1.08527	1.30233		3.72093	0
3.25581	2.4186		1.55039	4.03101
1.08527	2.04651		5.27132	0
3.10078	2.60465		1.39535	0.155039
2.7907	1.67442		2.48062	0
1.39535	0.930233		2.63566	0.465116
2.63566	0.930233		4.96124	0.465116
2.17054	2.04651		1.55039	0
1.86047	2.7907		2.94574	0.465116
0.620155	0.930233		1.55039	0.465116
1.70543	0.930233		3.56589	0.155039
1.39535	2.23256		0.620155	5.73643
1.86047	1.67442		6.04651	0.620155
1.08527	1.30233		2.94574	0.465116
1.24031	1.11628		4.03101	0.465116
1.39535	4.09302		2.0155	0
0.620155	1.11628		4.49612	0
3.41085	2.7907		2.17054	0.155039
2.63566	1.86047		2.94574	0
2.32558	2.04651		2.0155	0.310078
0.310078	0.55814		5.73643	0.465116
0.930233	0.744186		8.06202	1.08527
0.155039	0.186047		2.17054	0
1.39535	2.23256		2.0155	0
0.930233	0.744186		3.10078	0.465116
0.775194	0.744186		4.34108	0
0.930233	1.67442		2.7907	0.155039
1.08527	0.744186		2.94574	0.310078
0.775194	0.372093		1.86047	1.39535
0.775194	1.67442		1.70543	0.155039
1.55039	0.930233		4.34108	0
0.620155	1.30233		3.87597	0.465116
1.39535	1.11628		5.42636	1.70543
2.48062	2.97674		2.32558	0.310078
0.155039	0		3.41085	0.155039
2.32558	0.930233		2.17054	0
0.775194	0.55814		2.0155	0.155039
1.24031	2.7907		2.32558	0
0.775194	0.55814		1.55039	0
0.930233	2.04651		5.42636	0.310078
0.775194	0.930233		3.25581	0.155039
2.94574	3.16279		0.930233	0
3.41085	1.67442		1.24031	1.08527
0.620155	0.372093		2.32558	0
2.63566	2.0155		3.56589	2.0155
3.72093	2.94574		2.0155	0
1.70543	0.930233		1.86047	1.70543
4.96124	2.7907		1.39535	0
1.39535	0.930233		4.8062	3.72093
0.930233	0.775194		6.8217	1.39535
2.32558	1.24031		0.620155	0.155039
0.930233	1.24031		2.7907	0.620155
0.310078	0		2.32558	5.27132
1.55039	1.39535		0.775194	0.775194
0.465116	0.310078		0.775194	0.620155
2.63566	1.39535		0.465116	0.155039
1.08527	3.25581		2.48062	0.310078
2.48062	2.32558		1.86047	0.930233
2.63566	1.70543		0.465116	0.465116
1.24031	0.930233		2.17054	0.155039
3.56589	2.94574		0.620155	3.56589
1.24031	3.56589		0.775194	0.465116
1.70543	2.32558		0	0
2.32558	1.70543		1.24031	0.155039
2.63566	2.48062		0.310078	0.155039
2.94574	2.7907		0.310078	0.155039
4.34108	3.87597		1.08527	0.620155
0.930233	0.930233		0.310078	0.155039
2.7907	2.32558		2.7907	1.08527
2.32558	2.94574		0.620155	0.155039
2.0155	3.25581		6.20155	4.34108
2.48062	2.63566		2.48062	8.37209
2.32558	1.70543		0.465116	7.28682
2.94574	2.32558		7.75194	7.44186
0.155039	0		2.94574	0
3.25581	2.7907		0.930233	0.465116
2.17054	2.32558		6.66667	6.97674
2.0155	1.55039		13.7985	6.66667
2.7907	1.70543		4.96124	4.34108
0.155039	0.465116		1.24031	1.08527
5.27132	2.7907		0.930233	0.930233
0.775194	2.32558		1.70543	4.65116
2.32558	3.25581		8.06202	3.56589
4.8062	5.89147		3.72093	2.7907
7.75194	3.41085		0.310078	0.620155
1.86047	1.86047		2.17054	0.155039
1.86047	0.775194		0.775194	1.70543
0.465116	3.10078		8.68217	13.0233
1.70543	2.17054		5.73643	1.70543
2.94574	2.7907		0.775194	0.620155
3.10078	1.70543		1.39535	5.58139
0	0		7.75194	3.41085
7.90698	5.89147		1.08527	0
2.17054	2.32558		1.70543	0.930233
2.48062	3.10078		4.03101	8.21705
2.32558	1.86047		2.7907	2.94574
2.63566	4.18605		0.775194	6.51163
3.72093	2.63566		5.11628	2.48062
2.7907	3.10078		0.930233	0
5.27132	3.41085		1.86047	1.24031
4.8062	4.34108		0.465116	0.310078
3.10078	2.48062		0.930233	0
2.48062	2.0155		3.10078	1.39535
0.620155	2.17054		0.930233	0
0.310078	0.775194		0.930233	0.465116
2.17054	4.18605		1.55039	0.310078
4.65116	5.42636		0.465116	1.08527
0	0.465116		0.775194	0.155039
2.32558	4.03101		0.775194	0.465116
2.32558	3.87597		3.56589	0.155039
1.39535	2.0155		0.465116	0
2.0155	2.63566		0	0
0.775194	1.08527		0.155039	0
2.63566	3.10078		0.930233	0.310078
0.775194	0.465116		4.8062	2.0155
1.24031	1.60465		1.86047	0.465116
0.775194	1.60465		1.86047	0.310078
4.49612	2.49612		2.7907	0.620155
3.41085	1.42636		2.32558	0.775194
3.10078	2.49612		2.94574	1.39535
4.18605	4.99225		2.0155	0.310078
5.11628	3.03101		1.24031	6.97674
1.55039	3.92248		2.17054	1.24031
3.72093	1.78295		1.70543	0.775194
0.465116	0.891473		3.56589	0.155039
5.11628	6.41861		1.39535	0.465116
3.87597	3.2093		0.155039	0.310078
1.55039	1.06977		8.83721	9.45736
5.11628	9.27132		1.86047	0.620155
1.86047	1.06977		0.930233	0.775194
4.49612	1.42636		1.70543	0
4.49612	3.3876		1.24031	0
2.48062	1.96124		1.24031	1.86047
1.70543	0		1.24031	0.310078
1.70543	2.31783		2.48062	0
1.86047	0.178295		0.930233	0
1.24031	1.24806		0.930233	0.775194
1.70543	1.96124		1.55039	0.775194
0.930233	1.24806		3.25581	0.620155
1.70543	1.78295		1.70543	0.155039
1.70543	1.60465		1.55039	0
2.32558	1.24806		0.465116	0
0.155039	0.178295		4.65116	0.465116
1.39535	0.356589		0.775194	0
3.41085	3.74419		0.775194	0.310078
3.25581	2.85271		1.08527	0.465116
4.18605	3.56589		3.10078	3.41085
1.39535	2.49612		3.72093	1.24031
3.72093	4.27907		1.08527	0.155039
0.465116	0		2.7907	0.465116
3.72093	5.52713		1.08527	0.310078
6.20155	7.48837		2.48062	0.620155
3.41085	3.3876		0.930233	0.155039
0.930233	0.713178		3.10078	0.155039
2.94574	1.60465		0.310078	0.775194
3.41085	4.27907		0.775194	0
3.25581	3.56589		1.70543	0.620155
6.8217	12.124		1.08527	5.27132
1.86047	1.78295		1.08527	0.310078
2.0155	1.60465		1.86047	0.465116
2.17054	1.78295		1.24031	0
4.65116	2.85271		1.08527	0.465116
1.70543	2.13953		0.310078	0.155039
3.41085	4.63566		1.08527	0
4.34108	4.27907		0.930233	0.155039
0.620155	0.534884		0	0
2.63566	3.2093		2.48062	0
1.86047	3.74419		3.56589	0.155039
1.24031	1.24806		9.6124	6.35659
2.63566	3.03101		9.14729	0.620155
3.41085	1.06977		6.66667	0.155039
2.94574	5.88372		2.32558	0.155039
3.87597	2.13953		1.70543	0.465116
3.72093	2.67442		0.930233	0.775194
2.63566	0.891473		1.24031	0
2.48062	1.06977		0.310078	0
1.08527	1.96124		3.56589	0
2.63566	1.42636		4.03101	0.465116
2.0155	2.49612		3.10078	0.465116
3.87597	4.99225		2.48062	0.775194
0.310078	1.60465		1.39535	0
0.465116	0.713178		1.39535	0.310078
2.0155	0.534884		1.24031	0.465116
4.34108	2.67442		2.17054	0.310078
0.310078	0.356589		0.155039	0
4.18605	3.92248		3.56589	0
2.32558	1.96124		2.32558	0
1.86047	2.13953		0.310078	0
1.86047	0.713178		1.86047	0.310078
0.620155	2.31783		2.0155	0.620155
4.34108	5.88372		0.465116	0
2.32558	2.13953		1.24031	0.620155
1.55039	4.45736		0	0.155039
2.17054	2.13953		2.32558	3.87597
2.17054	0.356589		6.04651	1.86047
3.25581	4.99225		8.52713	0.465116
2.48062	3.56589		1.24031	0
1.39535	0.713178		1.70543	0
2.48062	2.67442		0.465116	0.465116
1.70543	2.67442		0.775194	0
3.10078	1.78295		1.24031	0
2.63566	3.74419		1.39535	0.465116
2.17054	1.60465		1.08527	0
1.55039	0.356589		2.63566	0
0.310078	0.534884		1.24031	0.310078
3.10078	1.78295		1.39535	0
1.55039	1.96124		1.55039	0.310078
5.73643	8.37984		0.465116	0
5.42636	2.13953		2.63566	0.155039
1.70543	0.713178		4.65116	0.465116
2.17054	1.24806		3.25581	0.310078
7.44186	2.31783		9.14729	0.465116
1.55039	1.06977		0	0
4.8062	4.45736		1.08527	0.155039
2.7907	5.70543		0.155039	0
1.86047	0.178295		2.48062	0.775194
2.17054	2.13953		0.155039	0.310078
2.48062	1.78295		2.17054	0.155039
0.155039	0.581395		2.17054	0.465116
7.5969	7.17054		2.63566	0
1.39535	0.968993		2.63566	0.310078
0.775194	0.581395		4.34108	0.155039
3.41085	0		4.96124	2.48062
2.0155	2.71318		4.96124	0
2.17054	4.84496		3.56589	0.775194
1.39535	2.32558		4.18605	0.620155
4.49612	5.42636		3.56589	0.155039
1.08527	0.775194		0.465116	0
2.7907	3.10078		2.32558	0
3.10078	1.55039		3.56589	0
1.39535	0.775194		2.7907	0.155039
1.55039	2.13178		3.10078	0.155039
1.08527	0.775194		3.10078	0.930233
2.0155	1.16279		0.930233	0
3.56589	4.45736		9.92248	5.11628
2.0155	3.48837		8.21705	15.5039
2.0155	2.13178		0.775194	0
1.70543	2.51938		0.465116	0.620155
3.72093	2.51938		1.70543	0.310078
1.70543	1.55039		1.86047	0
0.465116	2.32558		3.10078	3.41085
5.89147	5.42636		1.70543	0
3.10078	2.51938		1.08527	0
2.17054	1.93799		0.930233	0
3.41085	3.10078		4.03101	0.620155
1.55039	2.51938		1.24031	0
1.86047	2.71318		2.32558	2.17054
3.87597	2.32558		4.03101	0
1.70543	1.74419		2.63566	1.39535
1.70543	1.16279		2.32558	0.155039
2.63566	2.32558		0.155039	0.155039
6.66667	7.17054		5.89147	0.465116
0.930233	0.968993		5.11628	8.52713
6.97674	4.65116		4.34108	6.20155
4.34108	3.87597		8.06202	7.5969
0.155039	0.387598		1.70543	8.06202
3.87597	2.90698		2.94574	0
5.11628	1.74419		1.08527	0.930233
1.86047	1.55039		2.7907	0.155039
1.24031	1.35659		1.24031	0
1.24031	0.193799		1.55039	0
1.24031	0.581395		1.70543	0
2.0155	2.71318		0.155039	0
3.25581	3.87597		1.70543	0.775194
1.70543	1.16279		1.08527	0
2.63566	3.29457		0.465116	0
3.10078	2.71318		0	0.775194
2.48062	4.45736		4.18605	1.39535
0.620155	0.775194		2.0155	0
2.48062	1.35659		2.48062	0.465116
1.39535	0.387598		0.620155	3.25581
3.10078	3.29457		4.18605	7.90698
2.94574	2.13178		2.17054	0
2.17054	4.26357		2.17054	1.08527
0.930233	1.16279		6.35659	8.21705
2.17054	1.16279		2.32558	0.310078
2.48062	1.35659		2.32558	0
0.775194	0.775194		0.620155	3.10078
1.39535	2.51938		5.58139	6.20155
0.620155	1.35659		6.66667	6.35659
1.70543	1.74419		9.6124	3.41085
0.930233	0.387598		2.32558	2.32558
0.155039	0		2.48062	0.155039
1.55039	1.35659		1.39535	0.775194
1.08527	0.968993		2.7907	0.465116
2.32558	1.74419		0.930233	0.310078
1.70543	1.74419		2.0155	0.155039
3.25581	9.10853		1.39535	0
0.620155	1.16279		3.56589	0.465116
2.32558	2.32558		1.55039	0.310078
2.48062	1.55039		0.930233	0
2.63566	0.775194		1.08527	0
1.39535	1.93799		0.775194	0
2.63566	6.39535		0.620155	0.465116
1.39535	0.775194		1.08527	0.310078
2.48062	2.32558		1.08527	0.155039
3.56589	3.48837		3.41085	3.25581
2.7907	0.581395		1.86047	0.310078
2.48062	1.35659		2.63566	0.310078
3.25581	2.51938		0.930233	3.56589
2.17054	1.16279		1.86047	9.92248
0.620155	0		1.86047	0.155039
1.70543	0.581395		0.775194	0.155039
2.0155	2.51938		1.55039	0
1.86047	0		2.0155	0.620155
6.51163	4.45736		0.620155	0.155039
5.89147	9.49612		3.10078	2.32558
7.90698	2.90698		6.97674	1.70543
2.48062	0.968993		4.03101	0.155039
5.58139	4.84496		0.775194	0
5.89147	11.6279		3.10078	0
2.17054	6.39535		7.75194	0
1.86047	2.71318		1.24031	0
3.25581	2.71318		0.620155	0
0.465116	1.55039		0.930233	0
1.55039	1.74419		1.86047	0
5.11628	3.68217		1.86047	0.155039
2.17054	0.968993		4.34108	0
4.34108	4.84496		2.48062	0.465116
5.27132	4.65116		3.41085	0
3.10078	0		9.45736	10.0775
2.94574	6.58915		0.620155	0.155039
6.66667	7.17054		1.55039	0
5.73643	7.36434		2.32558	5.89147
2.0155	2.13178		3.10078	0.155039
2.7907	1.16279		1.24031	0
2.17054	1.74419		3.87597	1.39535
4.34108	6.20155		1.39535	0.155039
4.03101	0.968993		0	0.620155
2.32558	1.16279		9.45736	3.25581
2.17054	2.13178		1.08527	1.24031
4.65116	6.39535		1.24031	0.155039
4.49612	1.35659		2.7907	0
3.41085	4.26357		6.04651	0
2.63566	1.55039		7.44186	1.86047
6.04651	5.03876		2.0155	0
1.08527	0.775194		0.465116	1.70543
0.155039	0		6.35659	0.310078
2.63566	1.35659		6.8217	0
3.87597	1.93799		2.17054	0
4.34108	5.23256		2.63566	10.0775
6.04651	8.13954		3.56589	2.0155
2.63566	4.06977		2.32558	0
2.0155	1.55039		0.775194	0.465116
3.87597	0.581395		1.39535	0.620155
2.7907	4.26357		1.39535	0.155039
2.48062	0		0.310078	0.310078
2.17054	6.58915		0.930233	0
2.0155	1.55039		3.72093	0.155039
2.94574	2.13178		3.87597	0.775194
6.20155	5.03876		2.48062	0.465116
3.10078	2.51938		1.55039	0
1.70543	0.387598		2.17054	0.155039
3.25581	1.93799		2.0155	0.155039
1.39535	1.55039		4.18605	2.94574
1.08527	0		3.41085	0.775194
2.32558	1.16279		10.3876	2.32558
2.0155	0.387598		1.86047	0
1.39535	2.51938		5.11628	0
1.08527	2.13178		4.03101	6.51163
3.56589	5.42636		1.08527	1.24031
1.39535	0.581395		0.775194	0.310078
0.310078	0.387598		2.48062	1.08527
1.08527	0.387598		1.08527	0.155039
0.775194	0.387598		3.56589	0.620155
1.08527	2.32558		3.87597	1.39535
3.41085	4.18605		0.465116	0.310078
1.70543	2.63566		1.70543	2.63566
4.8062	5.11628		2.17054	0
1.70543	4.03101		0.620155	3.10078
4.18605	5.11628		0	0
0	1.08527		0.930233	0
2.94574	3.41085		3.10078	4.65116
3.72093	4.03101		2.0155	3.56589
5.42636	4.18605		0.775194	0
3.41085	5.11628		1.24031	0.310078
1.86047	2.0155		3.10078	1.86047
0.155039	0		1.39535	0
3.41085	2.48062		2.48062	0.155039
5.27132	3.10078		1.24031	0.620155
5.73643	8.68217		2.17054	0.465116
1.70543	0.620155		6.97674	1.08527
2.63566	1.24031		4.03101	5.73643
1.55039	0.620155		1.86047	0.930233
0.930233	0		0.310078	0
3.10078	1.24031		10.5426	6.20155
1.70543	1.08527		1.70543	9.45736
5.11628	3.56589		5.42636	1.55039
4.49612	3.25581		1.08527	0.155039
3.87597	3.41085		7.13178	2.63566
0.620155	1.70543		1.55039	0.620155
2.0155	1.55039		1.86047	0.155039
2.32558	1.86047		1.39535	0.775194
2.0155	0.465116		1.08527	3.72093
1.55039	1.08527		1.39535	3.10078
4.03101	3.41085		1.39535	0.310078
5.11628	7.75194		2.7907	0.620155
3.56589	3.56589		2.0155	0.155039
2.48062	1.70543		0.620155	4.49612
1.24031	1.39535		0.310078	0.155039
0	0		1.08527	0.775194
2.7907	1.70543		0.310078	0.310078
5.27132	1.86047		0.930233	2.94574
2.94574	4.34108		1.70543	0.465116
7.13178	7.28682		1.86047	0
0	0.155039		0.930233	0.310078
6.35659	5.11628		0.620155	0
5.11628	5.58139		6.8217	6.51163
3.72093	2.32558		4.34108	0.465116
10.0775	9.6124		2.32558	0
5.42636	3.10078		0.775194	0.465116
4.49612	2.7907		0.930233	0.620155
2.63566	2.0155		0.155039	0
1.55039	0.930233		1.86047	0.465116
3.25581	2.32558		0.620155	0.155039
3.56589	4.03101		0.155039	0.155039
6.04651	4.8062		1.86047	0.155039
3.25581	1.55039		7.28682	1.86047
2.0155	2.0155		0.310078	0
0.620155	0.775194		2.17054	1.39535
2.0155	1.70543		2.32558	0.155039
8.37209	9.92248
2.17054	1.39535
0.155039	0.155039
1.24031	0.775194
1.70543	0.775194
2.0155	3.56589
4.18605	2.48062

## Sheet: Fig.1h
basal	sal	basal	coc
2.94574	2.0155	1.70543	0.620155
1.55039	0.775194	0.775194	0.310078
2.0155	1.55039	3.56589	3.87597
0.155039	0.620155	0.620155	1.55039
1.39535	1.70543	2.63566	1.55039
2.17054	3.10078	0.155039	0.310078
1.55039	1.08527	2.0155	1.70543
3.56589	3.56589	1.24031	0.465116
0.930233	2.0155	2.63566	0.930233
0.620155	0.465116	1.24031	0.930233
0.930233	2.0155	0.620155	0.775194
1.08527	1.55039	2.94574	3.41085
2.32558	1.55039	3.10078	1.55039
2.17054	2.7907	1.55039	0.310078
1.08527	1.86047	2.0155	0.620155
3.41085	2.32558	4.65116	0.155039
1.39535	2.48062	0.620155	1.24031
2.94574	3.56589	1.55039	0.310078
0.620155	0.310078	4.18605	5.27132
2.0155	1.70543	0.775194	0.155039
1.70543	0.620155	1.39535	0.775194
2.17054	0.775194	1.55039	1.39535
0	0.620155	0.155039	0.775194
1.08527	0.775194	3.56589	1.39535
3.10078	2.32558	0.620155	1.39535
1.55039	1.70543	0.620155	0.620155
1.08527	1.08527	3.41085	2.63566
1.39535	0.930233	6.04651	4.96124
1.70543	1.70543	3.72093	0.465116
2.32558	5.11628	1.24031	1.08527
1.24031	2.17054	0.155039	0.310078
4.8062	2.48062	1.55039	0.310078
2.17054	3.10078	2.17054	0.930233
1.24031	3.87597	0.620155	0.620155
2.7907	3.10078	0.930233	0.930233
2.0155	2.17054	2.63566	0.310078
4.03101	4.03101	0.155039	0
10.3876	7.90698	1.08527	0.155039
4.03101	1.86047	1.39535	0.310078
0.775194	1.24031	1.55039	1.39535
1.08527	0.775194	2.17054	1.39535
2.63566	1.70543	0.930233	0.155039
0.620155	1.08527	1.70543	0
4.65116	4.03101	3.72093	0.620155
2.63566	3.87597	1.55039	0.155039
2.0155	2.7907	0	0.155039
4.34108	3.25581	1.24031	0.775194
4.18605	2.32558	1.55039	0
2.94574	2.7907	4.34108	3.25581
6.35659	4.34108	1.55039	0.465116
0.620155	1.08527	1.86047	1.08527
1.70543	3.87597	0.465116	0.620155
0.310078	0.155039	0.775194	0.620155
0.310078	1.86047	4.65116	2.32558
2.63566	1.55039	2.7907	1.70543
0.310078	0.620155	2.0155	2.32558
2.48062	1.24031	3.41085	2.7907
0.310078	2.0155	6.20155	2.63566
1.55039	1.70543	1.55039	2.0155
1.24031	1.24031	2.94574	1.55039
0.620155	1.55039	3.41085	2.0155
1.24031	0	3.56589	2.48062
0.930233	1.24031	4.49612	2.63566
1.39535	0.620155	5.27132	1.55039
0.155039	0.155039	3.87597	1.70543
0.775194	1.08527	3.72093	0.465116
1.24031	2.32558	4.65116	1.08527
0	0.155039	5.27132	2.48062
2.63566	2.32558	3.10078	2.0155
2.48062	1.55039	4.49612	2.48062
0.775194	1.86047	3.87597	2.48062
0	0.465116	3.87597	0.930233
1.55039	2.17054	3.41085	0.775194
0	1.39535	2.63566	2.63566
1.86047	3.41085	3.10078	3.25581
0.155039	0.155039	1.55039	1.08527
1.70543	1.24031	1.70543	2.0155
3.10078	2.17054	2.94574	0.930233
0.620155	0.310078	1.70543	0.155039
1.70543	0.775194	2.17054	2.17054
2.17054	2.0155	3.72093	1.24031
0.310078	0	2.32558	0.930233
1.86047	2.63566	3.87597	3.10078
0.620155	0.775194	1.55039	1.70543
2.63566	2.63566	2.48062	0.620155
0.465116	0.310078	1.86047	0
0.310078	0.310078	2.0155	0.775194
4.96124	5.27132	2.32558	0.930233
1.08527	2.0155	1.70543	1.70543
0.775194	0.775194	2.17054	0.465116
2.7907	2.48062	1.86047	2.94574
0	1.08527	1.70543	1.39535
0.155039	0.310078	3.41085	2.63566
1.24031	1.55039	0.930233	0.310078
0	0.155039	4.03101	0.155039
0.465116	0.930233	3.56589	1.08527
0.310078	0.155039	2.7907	2.63566
0.465116	0.930233	6.51163	6.20155
0.465116	1.70543	2.17054	2.94574
0.155039	0.465116	4.49612	1.08527
0.620155	2.17054	2.0155	2.0155
0.310078	0.930233	4.65116	2.48062
5.11628	4.8062	2.17054	1.55039
0.775194	1.24031	4.03101	4.49612
1.39535	1.08527	2.48062	0.775194
0.310078	0.310078	2.32558	1.86047
0.465116	1.55039	2.17054	0.620155
1.55039	2.32558	2.17054	1.08527
0.930233	1.24031	4.49612	5.42636
2.32558	3.41085	2.32558	1.70543
0.930233	3.25581	1.86047	0.775194
2.0155	2.94574	6.20155	6.8217
2.32558	2.94574	1.08527	0.620155
1.70543	3.56589	0.310078	0.310078
0.930233	1.70543	0.310078	0
4.8062	2.32558	4.8062	4.65116
3.41085	4.03101	0.310078	0
3.10078	1.86047	1.86047	1.24031
0.465116	2.17054	0.620155	0.310078
2.0155	1.08527	3.72093	3.41085
6.66667	1.24031	1.08527	0.310078
2.0155	2.63566	1.24031	0.465116
1.39535	1.39535	0.775194	0
1.24031	1.55039	0.155039	0
0.310078	0.310078	1.24031	2.63566
1.55039	2.17054	0.930233	0.310078
2.17054	1.24031	0.310078	0.310078
10.2326	5.89147	0.775194	0.775194
2.0155	6.97674	0.775194	0.155039
2.32558	2.0155	6.66667	3.10078
2.32558	1.70543	1.39535	0.155039
3.56589	2.0155	1.55039	3.10078
5.73643	3.10078	2.94574	0.155039
0.775194	2.48062	3.87597	0.930233
7.5969	6.04651	0	0.155039
2.63566	3.25581	5.27132	2.17054
2.63566	2.94574	0.930233	2.0155
4.34108	4.18605	6.66667	1.08527
1.86047	2.48062	0.310078	1.39535
1.70543	2.17054	1.08527	1.39535
1.39535	1.70543	1.39535	0.775194
2.0155	2.48062	3.25581	1.70543
0.930233	0.930233	0.155039	0
1.86047	8.37209	1.39535	1.55039
2.94574	3.72093	2.94574	2.0155
3.56589	1.08527	0.930233	0.620155
2.48062	1.24031	0.310078	1.08527
2.0155	4.8062	0.155039	0
0.775194	0.465116	1.55039	0.310078
5.11628	4.96124	1.39535	2.0155
0.620155	1.24031	2.7907	0.465116
0.930233	1.24031	0.930233	0.465116
0.930233	0.775194	1.24031	0.775194
1.39535	0.930233	1.08527	0
3.10078	3.25581	3.41085	0
2.0155	1.55039	0.775194	0.155039
1.70543	0.930233	1.08527	0.310078
3.87597	2.32558	0.465116	0.155039
2.32558	2.63566	0.930233	0.155039
1.39535	1.24031	2.7907	0.775194
2.17054	1.24031	0.930233	0.930233
4.8062	3.25581	7.5969	4.65116
2.48062	1.86047	0.620155	0
1.70543	1.39535	1.39535	1.08527
2.0155	0.620155	0.775194	0
2.0155	0.310078	0.310078	0
1.08527	2.32558	0.620155	0.465116
1.70543	0.775194	1.08527	0.310078
1.24031	1.39535	0.310078	0.310078
6.04651	6.66667	6.04651	0.310078
1.55039	1.24031	2.7907	0.310078
4.03101	2.32558	4.65116	0.310078
5.42636	6.04651	2.0155	1.08527
1.55039	1.70543	0.775194	0.465116
3.10078	4.18605	3.41085	0.155039
0.465116	1.55039	2.0155	0.155039
0.930233	1.08527	2.48062	0.620155
1.86047	0.775194	4.8062	0.310078
2.63566	2.63566	3.25581	0
6.51163	5.58139	3.10078	0.155039
5.27132	5.42636	2.32558	1.24031
4.49612	2.32558	2.0155	0.465116
2.17054	1.08527	2.94574	0
2.94574	1.86047	3.72093	0.155039
1.08527	4.03101	6.35659	0.465116
		1.39535	0.930233
		3.41085	0.465116
		3.72093	0.775194
		1.39535	0.310078
		3.87597	1.39535
		1.08527	0.155039
		1.70543	0.775194
		0.620155	0.155039
		2.63566	0.155039
		1.86047	0.310078
		4.34108	0.775194
		2.7907	0.775194
		1.55039	0.620155
		2.63566	0.465116
		1.70543	0.775194
		1.70543	1.08527
		2.17054	1.55039
		2.7907	0
		2.17054	0.620155
		2.7907	0.465116
		0.465116	2.17054
		2.7907	0.155039
		3.25581	2.7907
		1.55039	1.08527
		2.32558	0.155039
		1.55039	0.155039
		2.32558	0.620155
		4.18605	0
		1.86047	0.155039
		0.930233	0.155039
		0.155039	0.155039
		0.620155	1.08527
		8.21705	0.310078
		3.72093	2.63566
		2.7907	0
		1.70543	1.55039
		3.56589	3.25581
		4.65116	0.930233
		2.17054	0
		2.94574	0.310078
		1.55039	0.620155
		4.18605	2.0155

## Sheet: Fig.1j
basal	sal	basal	coc
0.620155	1.08527	0.930233	2.32558
1.39535	0.930233	1.24031	1.70543
0.775194	0.465116	0.775194	3.87597
1.86047	1.86047	1.55039	0.155039
1.08527	2.32558	1.39535	4.8062
0.465116	0.465116	0.775194	3.72093
1.08527	0.775194	1.39535	1.39535
0.930233	2.0155	0.930233	4.18605
1.39535	1.08527	2.0155	6.35659
1.24031	1.55039	0.620155	0.930233
8.52713	2.7907	1.24031	0
4.65116	8.37209	3.87597	6.51163
1.86047	3.87597	2.7907	1.55039
6.66667	8.37209	1.86047	0
1.70543	2.48062	0.620155	4.49612
4.03101	6.20155	5.73643	6.8217
0	0.155039	0	0.155039
1.08527	1.24031	1.39535	3.10078
1.24031	0.775194	1.70543	2.94574
0	0	0	0
4.03101	2.48062	3.10078	0.310078
0	0	0	0
6.51163	6.04651	8.52713	0.930233
5.27132	7.28682	4.65116	6.04651
4.49612	5.11628	5.42636	3.87597
3.56589	2.32558	2.32558	1.24031
2.0155	1.86047	0.930233	0
4.65116	4.34108	0.155039	0
0.155039	1.24031	0.465116	0
1.55039	2.0155	4.65116	3.72093
3.87597	4.03101	4.18605	1.39535
0.930233	0.775194	0	0.465116
2.32558	2.0155	2.17054	3.10078
1.70543	2.7907	0.465116	2.94574
0.620155	0.775194	1.24031	3.25581
		3.41085	5.27132
		5.58139	4.03101

## Sheet: Fig.1m
mCherry		hM3Dq
sal	coc	sal	coc
44.4	321.2	50.8	174.6
2.6	500.9	-1.6	357.5
-288.3	374.9	97.7	204.7
150	639.6	-156.5	330.1
63.8	305.2	-32.3	254.4
145.4	273.5	120.5	104.6
39.3	393.1	120.5	78.2
-87.6	136	-33.2	376.1
14	367.6	104.7	548.6
39.5	209.5	178.1	102
37.1	77.5	-51.5	194.3
	253.4	-25.6	273.1

## Sheet: Fig.1n
	mCherry-coc												Gq-coc												mCherry-sal												Gq-sal
day1	5673.3	2690.1	12970.6	10953.8	4844.7	13119.3	3845.3	14174.7	10536.8	6733.1	8902.1	7823.1	4813	10285.5	7066.1	7814.6	9669.3	12002.5	16021.1	9252.3	7621.4	11829.4	9585.1	9454.8	8086.3	1465.9	2747	2983.9	1144.7	2303.2	1062.7	2862.8	2477.3	2520.2	3499.1		3217	4545	2712.7	780.9	5259	2349.7	2950.9	1601.3	4367.9	3306.8	3661.4	1727.5
day2	9113.2	8835.7	16394.2	9199.2	11120.2	13679.4	4312.7	18116.2	13428.8	8761.1	12513.2	11083.4	7820.3	12448.8	12484.3	11361.8	9096.6	10826.1	6800.1	9150.2	9294.4	10631	9623	10597.9	3436.8	1337.7	1431.6	1497.2	401.9	2637.4	609.6	2811.9	2458	1838.1	3885.4		1844.1	1057.4	3224.8	878.4	4066.9	2212.9	2418.5	613.8	4063.8	2636.4	2475.5	2089.5
day3	11218.8	11872.9	23972.3	13954.5	11091.1	19784.5	6868.3	15867.6	14824	10851.3	16815.7	14514.2	10544.3	13937.7	15215	7342.6	11516.3	10048	8182	8774.7	10349.3	8813.2	12157.8	9508	2334.2	1154.7	1235.1	2618.6	357.2	2457.4	1031.8	2350.3	3081.1	1825.6	2791.4		1642.7	653.1	1563.3	260.3	4668.5	2259.3	1651.5	887	3852.9	1745.3	2529.4	2179.1
