# Supplementary material for: Cocaine induces locomotor sensitization through a dopamine-dependent VTA-mPFC-FrA cortico-cortical pathway in male mice
Source: Nat Commun. 2023 Mar 21;14:1568. doi: 10.1038/s41467-023-37045-3 (PMC10030897; doi:10.1038/s41467-023-37045-3)
Supplement: Supplementary file 4 — Source Data [file 41467_2023_37045_MOESM4_ESM.zip › Source Data/Fig.S6.xlsx]

## Sheet: S6a1
sal	coc10	coc5	coc2.5
28	97.8	208	-158.6
20.8	106	132.2	192.2
21.3	179.9	96.5	75
191.5	360.3	133.7
-49.5	535.7	455.8	369
50.1	73.8	497.6	-15
-41.1	408.6	-48.2	359.6
90.9	55.3	398.2	350.3

## Sheet: S6a2
	sal								coc10								coc2.5								coc5
day1	4485.1	2798.1	5016.9	6758	4935.9	4542.4	3908.3	5488.7	9110.4	9805.2	5677.1	8971.7	8863	12909.5	7075.1	5492.6	4182.1	6513.4	5514.8	5096.6	4443.7	7795.9	8468.9		4992.2	4045.9	6339.8	5219.3	4551.5	8233.8	7156	5513.6
day2	4088.8	4255.5	5358.1	6519.9	5059.8	3932.1	5553.4	3777	10661.3	10253.6	6557.3	10717	11307	12978.8	9203.5	12022.1	4043.4	7219.9	5458.3	4484.2	4544	9196.6	8108.1		6851.3	3222.6	6897.9	7034.1	4549.8	8466.9	9508	8656.8
day3	5262.6	4379.9	4360.2	7553.8	6651.8	4735.9	3889	4037.1	10958.4	12648.5	9476.8	11995.4	12404.1	13939.8	11036.1	14991.4	4982.1	7893.4	7119.2	4655.2	5722.7	8207.7	9454		7307.6	4343.2	7662.4	9114.5	6076.1	11181.9	9430.7	8870.8

## Sheet: S6b1
mChe-sal	mChe-coc	Gi-sal	Gi-coc
80.6	81.5	138.7	88.2
35.9	-187.6	-59	-76
-53.7	317.8	-197.5	126.9
-184.2	15.3	-164	14.8
-85.6	-31.6	23.2	91.4
78	192.9	23.2	-74.7
-53.1	-74.7	-138.9	-272.7
29.3	327.3	-278.9	384.1
15.5	-41.6	-225.9	165.8
89.9	182	74.8	52.1
-45.6	124.2	153.3	76
	27.9	148.4	200.6

## Sheet: S6b2
	Gi-sal												Gi-coc2.5												mChe-sal												mChe-coc2.5
day1	2743.8	4525.7	3968.5	1906.8	3030.7	4883.5	3655.6	4019	4034.7	2131.9	4640.3	2791.9	4717.7	4589.7	3734.5	4465.9	5146.6	5820	6984.4	2800.1	5090.3	3997.1	4807.6	5761.4	1999	3264.2	4094.6	2562.4	4481.2	2979.6	3407.1	3122.5	3665.7	3186.4	2526.4		2863.7	3380.5	3381.9	1837.4	6002.9	4665	3475.4	3611	4762.5	3678.3	3639	2517.5
day2	2750.9	4557.4	3244.3	2514.1	3187.9	4824.5	2422	4356.6	3616.4	2989.8	4585.1	1758.8	4659.3	4340	4295.9	5840.1	4331.4	4789.8	6543.6	3164.4	5750.3	3369.8	4109	5813.5	1418	2509.1	3955.4	3439.7	3891.5	2943.5	3444.5	3556.8	2420.8	3315.7	3157.2		3960.6	3561.7	3729.1	2208.5	4987.4	3731.5	4081.9	3228.9	3766.2	4648.5	3749.9	2920.6
day3	3213.3	5301.8	3282.8	2017.8	2950.2	5110.7	1739.5	3121.1	4173.4	2139.3	4050.3	2048.2	4224.3	4959.6	3232.4	6088.6	4233.2	4165.8	6861.8	3568.4	5338.6	4062.3	4376.9	5508.8	1492.1	2936.7	3625.3	3499.9	4199.1	2605.3	3234.2	2944.1	2803.4	3287.3	2366.7		4604.5	4355.9	4358.1	2535.5	6320.1	4037.2	4436	3583.2	4388.7	4844.7	4790.4	3308.5

## Sheet: S6b3
mCh-coc-day1	mCh-coc-day3		Gi-coc-day1	Gi-coc-day3
2863.7	4604.5		4717.7	4224.3
3380.5	4355.9		4589.7	4959.6
3381.9	4358.1		3734.5	3232.4
1837.4	2535.5		4465.9	6088.6
6002.9	6320.1		5146.6	4233.2
4665	4037.2		5820	4165.8
3475.4	4436		6984.4	6861.8
3611	3583.2		2800.1	3568.4
4762.5	4388.7		5090.3	5338.6
3678.3	4844.7		3997.1	4062.3
3639	4790.4		4807.6	4376.9
2517.5	3308.5		5761.4	5508.8
