# Supplementary material for: Cocaine induces locomotor sensitization through a dopamine-dependent VTA-mPFC-FrA cortico-cortical pathway in male mice
Source: Nat Commun. 2023 Mar 21;14:1568. doi: 10.1038/s41467-023-37045-3 (PMC10030897; doi:10.1038/s41467-023-37045-3)
Supplement: Supplementary file 4 — Source Data [file 41467_2023_37045_MOESM4_ESM.zip › Source Data/Fig.S7.xlsx]

## Sheet: S7c
sham			MPTP
basal	coc		basal	coc
0.823458	0.137243		0.866405	2.31041
3.77418	0.754837		0.096267	0.288802
3.56832	0.480351		0.192534	0.192534
0.205864	0.068622		1.54028	1.05894
1.71554	0.548972		0.481336	0.192534
0	0.274486		0.192534	0.866405
0.068622	0.068622		0.288802	0.481336
1.30381	1.71554		0.962672	0.096267
0.480351	0.068622		0.288802	0.67387
0.686215	0.411729		0.481336	0.962672
0.480351	0.274486		0.192534	0
1.78416	1.9214		0.385069	0.096267
1.30381	0.754837		2.31041	0
0.548972	0.068622		2.59921	1.44401
0.617594	0.343108		1.44401	0.096267
0.274486	0.068622		0.67387	0.288802
0.343108	0.205864		0.192534	0.192534
1.16657	0.343108		2.98428	2.59921
1.44105	0.89208		0.577603	0.481336
0.411729	0.617594		1.34774	2.31041
0.686215	0.068622		0.866405	0.67387
0.617594	0.617594		0.096267	0.481336
0.411729	1.64692		0.962672	0.770138
1.37243	0.411729		2.21414	0.866405
0.548972	1.09794		0.866405	0.192534
0.480351	0		1.25147	0.192534
1.44105	0.89208		0.096267	0.192534
3.43108	1.30381		2.21414	0.192534
0.274486	0.068622		0.770138	0.288802
0.343108	0.137243		0.096267	0.288802
0.137243	0		0.288802	0.192534
0.686215	0.548972		0.770138	0.577603
0.823458	1.02932		1.25147	0.192534
0.480351	0.205864		0.096267	0.288802
0.686215	0.89208		0.096267	0.192534
0.617594	0.068622		0.385069	0.481336
0.205864	0.068622		0.096267	4.52456
0.274486	0.411729		0.770138	0.866405
0.411729	0.137243		0.67387	0.577603
0.411729	0.205864		0.385069	0.288802
0.343108	0.823458		1.73281	0.481336
0.480351	0.137243		0.192534	0
0.686215	0		1.34774	0.481336
0.754837	0.343108		0.866405	0.096267
0.205864	0.137243		1.15521	0.67387
0.068622	0		0.096267	0.288802
0.617594	0.068622		0.577603	0.67387
0.480351	0.068622		0.096267	0
0.823458	1.30381		0.770138	0.577603
0.617594	0.137243		0.385069	0.192534
0.480351	0.137243		0.866405	0.288802
0.274486	0.068622		1.34774	0.385069
0.137243	0.960701		2.50295	1.54028
1.99002	2.05865		0.288802	0.288802
1.85278	0.617594		1.34774	0.096267
1.5783	1.16657		1.05894	0
0.548972	0.686215		0	0.096267
2.19589	0.411729		0.096267	0
0.548972	0.411729		0.481336	0.385069
1.64692	0.686215		0	0
0.754837	1.37243		0.096267	0.096267
0.823458	0.274486		0.385069	0
1.16657	1.44105		0.770138	2.88802
2.40175	1.44105		0.67387	0.192534
1.64692	0.686215		1.34774	0.192534
1.30381	0.754837		0.096267	0.096267
1.50967	0.686215		1.25147	0.577603
1.64692	0.686215		1.73281	0.385069
0.823458	0.480351		1.34774	0.096267
2.539	0.343108		0.096267	0.577603
0.617594	1.23519		0.096267	0.385069
1.16657	1.78416		0.770138	1.54028
1.16657	0.137243		0.962672	0.096267
1.23519	0.205864		0.67387	0.192534
0.548972	1.09794		0.770138	0.67387
0.205864	0.068622		1.15521	0.192534
0.823458	0.343108		1.25147	1.63654
1.50967	0.411729		0.288802	0
0.89208	0.274486		0.67387	0.962672
1.16657	0.068622		0.962672	0.288802
0.343108	0.068622		0.288802	0.385069
1.99002	0.823458		0.962672	0.288802
1.37243	1.23519		1.44401	3.08055
0.343108	0.411729		0.67387	0
0.617594	0.205864		0.288802	0
0.548972	0.137243		1.25147	0.096267
0.686215	0.068622		0.962672	0.096267
0.754837	2.05865		1.54028	0.192534
0.686215	0.205864		1.05894	0
0.823458	0.274486		1.05894	0
0.960701	0.137243		1.05894	0.962672
0.686215	0.343108		2.98428	0.481336
0.343108	0.274486		2.59921	0
0.411729	0.068622		0.577603	0
3.63694	1.71554		1.63654	0
0.617594	0.343108		0.385069	0
1.02932	1.09794		0.770138	0
0.754837	2.539		0.577603	0
0.548972	0.480351		0.481336	0.192534
1.02932	1.50967		0.866405	0
0.823458	0.617594		1.34774	1.54028
1.23519	0.823458		1.44401	0.67387
1.5783	1.16657		0.770138	0.192534
1.30381	1.44105		1.25147	0
0.617594	0.137243		0.192534	0
0.548972	0.411729		0.770138	0
0.480351	0		1.15521	0.096267
0.823458	0		2.40668	0.096267
1.09794	0.274486		1.25147	0.096267
0.89208	0.068622		3.27308	0.385069
0.89208	0.617594		0.192534	0
2.05865	2.47038		2.31041	0.096267
0.480351	0		1.82908	0.096267
0.411729	0.617594		0.577603	0
0.068622	0		0.481336	0.096267
3.15659	0.960701		1.15521	0.385069
0.205864	0.068622		0.385069	0
1.64692	1.44105		2.88802	0.866405
0.960701	0.960701		3.85069	0
0.823458	2.60762		3.27308	0.192534
0.480351	0		1.63654	0
0.754837	0.274486		0.385069	3.08055
0.411729	0		2.11788	0.385069
0	0		0.770138	5.19843
0.480351	0.480351		1.44401	0
0.480351	0.617594		0	0
0.274486	0.068622		0.577603	0.096267
1.64692	0.960701		2.02161	0.096267
0.754837	0.205864		0.481336	0
1.16657	0.411729		1.25147	0
0.480351	0		0.962672	0.385069
0.754837	1.71554		1.44401	2.69548
0.823458	0		0.288802	0
1.44105	1.09794		0.577603	1.34774
0.137243	1.30381		2.21414	1.05894
2.40175	1.64692		0.192534	1.25147
0.343108	0.068622		0.770138	0
0.686215	2.67624		2.11788	6.64244
0.548972	0.068622		2.69548	0
0.754837	0.617594		0.192534	0.096267
0.480351	0.068622		3.75442	2.02161
0.89208	0.823458		0.192534	0
0	0.068622		0.385069	0.288802
0.274486	0		0.481336	0.096267
0.617594	0.548972		0.288802	0.192534
0.343108	0.137243		0.192534	0.096267
0	0.068622		1.15521	2.40668
0.137243	0.137243		3.94695	1.05894
0.068622	1.16657		1.15521	1.05894
1.64692	0.411729		1.25147	0.577603
0.89208	0.205864		1.34774	0.962672
0.548972	0		1.25147	1.92534
0.686215	0		0.866405	0.096267
0.274486	0		1.05894	0.288802
1.02932	0.068622		0.866405	0
0.274486	0		1.15521	0
0.411729	0.137243		1.25147	0.385069
0.960701	0.617594		0.385069	0.096267
0.686215	0.343108		0.770138	0.288802
0.617594	0.205864		3.08055	0.288802
1.78416	0.89208		1.44401	0.288802
0.411729	0.205864		0.770138	0.962672
0.617594	0.137243		0.385069	0.385069
0.205864	0.137243		0.481336	0.096267
0.205864	0.068622		0.67387	1.05894
0.068622	0		0.67387	0.67387
0.274486	0.068622		0	0.577603
0.548972	0.068622		1.44401	0.866405
0.068622	0		0.962672	0.962672
3.77418	0		1.92534	1.15521
1.37243	0.068622		0.866405	0.770138
1.37243	0.068622		0.385069	1.44401
0.686215	0.343108		1.05894	0.577603
0.617594	0		1.15521	0.385069
1.30381	0		1.25147	0
1.30381	0.068622		0.866405	0.385069
1.64692	0.205864		1.05894	0.385069
1.37243	0.068622		0.096267	0.481336
1.5783	0.068622		0.481336	0.288802
2.33313	0.068622		0.770138	0.096267
1.09794	0.89208		1.34774	0
1.30381	0.068622		5.67976	1.25147
1.44105	0.205864		0.866405	0.385069
1.71554	0.205864		0.67387	0.096267
2.81348	1.99002		0.67387	0
2.67624	0.068622		0.770138	0
2.26451	1.5783		0.192534	0
0.617594	2.19589		1.92534	0.962672
0.754837	0.411729		0.577603	4.23576
2.12727	0.274486		0	0
1.30381	0		0.770138	0.288802
1.02932	0		0.770138	0.192534
0.960701	0.068622		0.192534	0.096267
1.50967	1.02932		0.481336	1.63654
0.686215	0.137243		1.15521	0.192534
2.12727	0.068622		0.962672	0.577603
2.05865	0.068622
1.30381	1.50967
1.9214	0.137243
2.81348	0.068622
1.71554	2.8821
0.89208	0.548972
1.64692	0.205864
1.23519	0.137243
1.37243	0.068622
1.30381	0.137243
0.960701	0.068622
2.12727	0.343108
0.205864	0.686215
1.37243	0.823458
1.30381	0
1.23519	0
1.9214	0
0.823458	0
0.617594	0.205864
0.205864	0.823458
0.205864	0.205864
2.40175	0.137243
1.5783	0.068622
0.89208	0
0.960701	0.137243
0.89208	0
2.81348	0
2.12727	0.960701
0.823458	0.068622
0.548972	0
1.16657	0.137243

## Sheet: S7f
basal	sham	basal	6-OHDA
0.705553	0	2.46801	0.47989
0.705553	0	0.274223	0.274223
0	0	1.02834	0.137112
0.235184	0.086234	1.50823	0.617002
0.313579	0.086234	3.77057	0.548446
0.783948	2.50079	0.754113	0
0.15679	0.258703	0.068556	0.068556
0.313579	0.172469	0.342779	0
0.313579	0.60364	0.548446	1.234
0.705553	0.948577	0.617002	0.411335
0.548763	0.776108	1.37112	1.234
0.548763	0.258703	1.16545	1.78245
0.627158	1.55222	0.959781	0.068556
0.862343	0	0.411335	0.342779
0.078395	0	0.068556	0
0	0	1.09689	1.71389
0.470369	0.086234	0.548446	0.068556
0.705553	0.086234	0.274223	0.137112
0.313579	0	1.85101	0.959781
1.64629	0.258703	0.754113	0
0.15679	0.258703	2.3309	0.205667
0	0.086234	0.754113	0.411335
1.17592	0.172469	0.822669	0.411335
0.627158	0	1.16545	0.205667
1.64629	1.55222	1.234	2.05667
1.80308	0.776108	1.78245	0.137112
0	0.344937	1.91956	1.71389
0.862343	0.172469	2.12523	0.822669
0.862343	1.20728	0.205667	0.137112
0.940737	0.948577	0.617002	0.068556
0.391974	0.172469	3.35923	2.53656
0.235184	0.344937	3.22212	6.03291
2.27345	0.344937	0.342779	0.548446
0.470369	0.344937	0.205667	0.137112
0.391974	1.63845	0.205667	0.274223
0.862343	0.086234	0.548446	0.274223
2.35184	4.22548	3.35923	0.068556
2.11666	3.44937	2.05667	1.50823
1.17592	0.344937	0	0
0.627158	0.258703	1.57678	0.411335
1.09753	3.44937	0.891225	1.85101
1.09753	0.344937	0.617002	0.548446
0.470369	2.06962	1.91956	1.78245
1.17592	0.086234	0.822669	1.43967
2.19505	0.172469	0.548446	0
0.078395	0	0.137112	0
0.783948	0.344937	2.81079	1.09689
1.01913	1.12105	0.754113	0.342779
1.33271	0.344937	1.57678	0.822669
0.940737	4.13924	0.685558	1.57678
0.862343	0.689874	1.09689	0.137112
0.705553	0.172469	0.205667	0.205667
0.862343	0.086234	1.57678	0.411335
0.15679	0.517406	0.685558	0.068556
0.783948	0.086234	0.205667	0
1.01913	0.086234	1.37112	0.137112
0.078395	0.172469	0.274223	0.274223
1.25432	0.086234	1.43967	0.137112
3.99813	3.96678	0.822669	0
0.940737	0.60364	0.47989	0
0.548763	0.172469	0.47989	0.205667
1.80308	0.172469	1.234	1.50823
1.88148	0.689874	1.30256	0.411335
0.627158	0.172469	0.274223	0.068556
0.705553	0.344937	2.53656	0.685558
0.313579	0.086234	1.02834	0.137112
0.705553	0.258703	0.685558	0.274223
0.783948	0	2.53656	0.274223
2.82221	0.344937	0.274223	0
1.41111	1.03481	0.137112	0.137112
0.078395	0.172469	1.50823	0.822669
1.41111	0	0.274223	0
1.25432	2.58703	0.822669	0.411335
0.470369	0	1.09689	0.685558
0.470369	0.172469	1.98812	0.274223
0.627158	0.60364	0.959781	0.891225
2.66542	2.24209	0.137112	0.891225
0.627158	0	0.137112	0.205667
0.313579	0.172469	0.205667	0.959781
0.705553	0.517406	0.205667	0.411335
2.35184	0.086234	0.754113	0.47989
1.41111	0.172469	0.822669	0.891225
1.4895	0	0.617002	0
0.078395	0.086234	0.205667	0.47989
0.783948	0.086234	0.47989	0.137112
1.09753	0.172469	1.02834	0.068556
0.470369	0.086234	0.47989	0.822669
0.15679	0	1.16545	0.274223
0.627158	0.172469	0.959781	0.137112
0.15679	0.517406	0.274223	0.137112
1.01913	0.172469	0.068556	0
0.627158	0.258703	0.47989	0.102834
0.862343	0.689874	0.617002	0.565585
0.15679	2.58703	0.685558	0.102834
2.19505	0.344937	1.50823	0.925503
1.33271	2.7595	0.47989	0.359918
1.4895	0.862343	0.959781	1.49109
1.25432	1.98339	3.5649	1.85101
1.80308	0.086234	1.30256	1.28542
0.235184	0.086234	1.09689	1.234
1.01913	0.344937	1.57678	0.051417
0.15679	0.086234	0.274223	1.02834
0.391974	0	1.37112	1.234
0.391974	0	2.87934	0.102834
0.548763	0.258703	1.98812	0.719835
0.078395	0.086234	0.342779	0.719835
0.235184	0	0.891225	0.051417
0.391974	0.086234	0.891225	0.15425
0.078395	0	2.3309	0.359918
0.313579	0.862343	0.411335	0.771252
0.627158	0.172469	2.3309	0.822669
1.5679	3.5356	0.274223	0.617002
0.940737	0.517406	0.411335	0.668419
0	0.344937	0.137112	0.719835
1.17592	2.32832	0.891225	0.308501
0	0	0.205667	0.617002
0.313579	0	1.37112	0.15425
0.15679	1.81092	0.891225	0.462751
0.548763	0.258703	0.068556	0.257084
1.25432	1.29351	0.411335	0.102834
0.313579	1.12105	3.22212	1.33684
1.09753	0	0.685558	0.205667
0.391974	0.172469	1.37112	0.565585
0.627158	0.117717	0.617002	0.565585
0	0	0.548446	1.79959
1.4895	0.176575	0.548446	0.257084
0.078395	0.647441	0.274223	0.359918
0.548763	0	2.46801	0.102834
1.25432	0.412008	2.19378	0.15425
0.235184	0.058858	1.37112	0.565585
1.33271	0.117717	0.47989	1.02834
0.783948	0.058858	2.74223	0
0.15679	0.058858	0.822669	0
4.4685	1.53032	0.548446	0
0.15679	0.470866	1.16545	1.69676
1.17592	0.117717	0.342779	0.411335
6.74195	1.76575	0.47989	0.102834
1.01913	0.058858	2.53656	2.67367
1.88148	3.23721	0.822669	0.257084
0.313579	0.176575	0.548446	0.771252
0.627158	0.824016	1.78245	0
0	0	0.137112	0.15425
0.078395	3.41378	0.754113	0.205667
6.34998	1.76575	0.617002	0.514168
4.15492	2.29547	1.234	1.49109
0.783948	0.058858	0.205667	0.102834
4.07653	1.47146	0.137112	0.102834
1.4895	0.294291	0.548446	0.308501
1.17592	0.176575	0.685558	0.257084
3.13579	0.470866	0.47989	2.31376
0.470369	0.235433	0.137112	0.051417
0.078395	0
2.11666	0.117717
5.33085	3.47264
1.41111	0.647441
0.705553	0.058858
1.4895	0.117717
0.391974	0.412008
3.29258	0.882874
0.783948	1.88347
0.313579	0
1.09753	0.117717
1.4895	4.53209
0.470369	0
0.862343	0
0.548763	0
0.705553	0
0.627158	0.117717
