# Supplementary material for: Cocaine induces locomotor sensitization through a dopamine-dependent VTA-mPFC-FrA cortico-cortical pathway in male mice
Source: Nat Commun. 2023 Mar 21;14:1568. doi: 10.1038/s41467-023-37045-3 (PMC10030897; doi:10.1038/s41467-023-37045-3)
Supplement: Supplementary file 4 — Source Data [file 41467_2023_37045_MOESM4_ESM.zip › Source Data/Fig.S11.xlsx]

## Sheet: S11b
Bin Center	sham	6-OHDA
5	7970.3	7591.8
15	4928.3	4974.3
25	1815.4	2203.3
35	715.1	992
45	349.7	513
55	217.8	251.6
65	151.7	141.5
75	111.3	77.2
85	94.8	39.3
95	74.9	27.4
105	59.7	18.5
115	52.3	13.9
125	48	10.1
135	35.8	7.5
145	32.4	6.1
155	29.3	5.4
165	28.6	4.8
175	27.2	4.1
185	26.3	3.7
195	29.7	4.6
205	23.7	2.3
215	24.1	1.7
225	20.4	1.5
235	14.6	0.2
245	9.4	0.2
255	9	0

## Sheet: S11b-boxed inset
sham	6-OHDA
358.5	52.2
253.1	68.5
220.7	42.6
407.9	35.3
294.8	24.5
478.4	47.7
393.7	51.4
