# Supplementary material for: Cocaine induces locomotor sensitization through a dopamine-dependent VTA-mPFC-FrA cortico-cortical pathway in male mice
Source: Nat Commun. 2023 Mar 21;14:1568. doi: 10.1038/s41467-023-37045-3 (PMC10030897; doi:10.1038/s41467-023-37045-3)
Supplement: Supplementary file 4 — Source Data [file 41467_2023_37045_MOESM4_ESM.zip › Source Data/Fig.6.xlsx]

## Sheet: Fig.6b
D1-mCh-basal	CNO-20min	coc-10min		D1-Gq-basal	CNO-20min	coc-10min		D1-Gi-basal	CNO-20min	coc-10min		D2-Gq-basal	CNO-20min	coc-10min		D2-Gi-basal	CNO-20min	coc-10min
0.574896	0.862344	0.287448		2.52454	1.85628	2.00478		0.672727	0.149495	0		0.705239	1.62205	0.211572		0.291096	0.194064	0
0.934206	1.00607	0.503034		2.07903	1.03952	0.742512		0	0	0		0.564191	0.141048	0.141048		0.533676	0.921804	0.436644
0.71862	0.646758	0.215586		1.93053	2.30179	2.15328		0.448485	0.448485	0.29899		0.987334	0.493667	0.282096		0.145548	0.048516	0
0.503034	0.790482	0.071862		0.371256	0.222753	0.074251		0.149495	0.074747	0		0.423143	0.211572	0		2.03767	1.40696	0.873288
1.22165	0.862344	0.215586		1.41077	1.55927	0.965266		2.24242	0	0		1.05786	1.26943	0.352619		0.388128	0.291096	0.048516
1.72469	2.29958	0.431172		0.59401	0.59401	0.297005		0.29899	0.373737	0		1.90414	0.846287	0.352619		0.630708	0.679224	1.98916
1.14979	0.790482	0.431172		1.93053	1.63353	0.59401		1.64444	1.04646	0.149495		2.18624	3.2441	4.16091		0.388128	0.339612	0
0.646758	0.431172	0.287448		0.445507	0.297005	0.371256		1.34546	0.149495	0.074747		1.69257	1.26943	0.141048		0.145548	0.291096	0.097032
0.287448	0.934206	0.215586		2.45029	1.33652	0.59401		0	0	0		1.12838	0.423143	0		0.679224	0.533676	0.24258
2.37145	2.51517	1.5091		0.891014	0.59401	0.371256		0.224242	0.149495	0		1.41048	0.775763	2.32729		0.388128	0.145548	0
0.503034	1.14979	0.503034		2.52454	2.74729	0.891014		0.224242	0.149495	0		0.916811	0.564191	1.12838		0.339612	0.533676	0.097032
0.574896	0.143724	0.646758		0.445507	0.445507	0.074251		0.822222	1.34546	0		0.141048	0.141048	0		0.339612	0.679224	1.40696
3.5931	3.88055	2.22772		0.445507	0.222753	0.519758		0	0.149495	0		0.916811	0.141048	0		1.16438	0.436644	1.45548
0.215586	0.071862	0		1.18802	0.965266	0.148503		0.373737	0	0		1.05786	1.83362	0.070524		0.630708	0.776256	0.145548
0.646758	1.00607	1.22165		0.965266	1.55927	0.297005		0	0	0		1.90414	1.33995	0.493667		0.388128	0.194064	0.436644
1.72469	1.36538	0.287448		0.148503	0.222753	0		0.224242	0	0.074747		1.19891	1.7631	0.423143		1.45548	1.11587	0.24258
0.574896	0.215586	0.431172		1.55927	0.59401	0.816763		0.074747	0.523232	0		0.634715	0.423143	0.352619		0.97032	0.291096	0
0.862344	0.790482	0.503034		0.668261	0.59401	0.148503		0.29899	0.149495	0		1.33995	2.04519	1.69257		0.436644	0.72774	0.048516
0.143724	0.071862	0		1.78203	0.297005	0.297005		0.224242	0.747475	0		1.19891	0.775763	0.211572		0.582192	1.504	0.339612
2.51517	2.01214	1.58096		1.26227	0.891014	2.45029		2.01818	1.5697	1.04646		2.39781	1.97467	0.493667		1.504	1.64954	0.24258
1.79655	1.29352	1.29352		0.59401	0.074251	0.222753		0.747475	0.074747	0		2.32729	1.26943	2.75043		0.339612	0.630708	0
1.72469	1.58096	0.215586		1.63353	2.30179	2.15328		0.224242	0.29899	0		0.070524	0.352619	4.30196		2.18322	0.630708	1.40696
3.66496	4.45545	2.94634		0.297005	0.222753	0		1.12121	0.224242	0		1.7631	1.69257	2.82096		0.145548	0.291096	2.1347
0.790482	0.790482	0.646758		0.59401	0.742512	2.22754		0.59798	0.523232	0		1.05786	0.987334	0.705239		1.69806	1.84361	0.582192
4.09614	5.6771	0.790482		0.148503	0.148503	0.074251		2.01818	0.373737	0.224242		0.705239	0.846287	0.211572		1.64954	2.32877	1.11587
0.35931	1.22165	0.431172		3.26705	2.00478	1.33652		0.59798	0.822222	0		1.33995	1.05786	3.52619		0.388128	0.291096	0.048516
3.01821	2.44331	0.862344		3.3413	1.11377	0.445507		0.672727	1.12121	1.94343		2.18624	2.25677	5.43034		0.145548	0.291096	0.24258
0.574896	0.431172	0.071862		0.371256	0.519758	0		2.69091	1.27071	0.224242		1.05786	0.775763	0.916811		1.30993	0.824772	3.15354
1.29352	2.084	0.503034		0.371256	0.297005	0		1.34546	0.523232	0.224242		0.141048	0.211572	0.070524		1.504	1.74658	0.533676
1.43724	1.5091	0.431172		0.59401	0.519758	0.074251		0.523232	0.29899	0		1.481	0.775763	0.070524		0.0970321	0.145548	0.194064
1.29352	1.00607	0.071862		4.08382	2.67304	2.52454		0.448485	0.29899	0		2.11572	1.83362	4.44301		0.24258	0	0.048516
0.646758	0.574896	0.143724		2.15328	0.59401	3.48981		0.747475	0.523232	0		2.25677	2.53886	0.423143		0.291096	0.776256	0.921804
0.215586	0.574896	0.862344		0.445507	0.222753	0.148503		0.149495	0.822222	0		0.564191	0.352619	0.634715		1.94064	1.01884	1.60103
3.5931	2.29958	2.44331		0.371256	0.222753	0.222753		1.27071	0.59798	0.074747		1.12838	0.846287	3.87881		1.40696	1.60103	1.26142
0.934206	0.287448	0.503034		0.965266	0.222753	0		0.373737	0.448485	0		0.423143	0.705239	0.141048		0.679224	0.72774	0.48516
0.503034	0.574896	0.862344		0	0.074251	0		0.149495	0.29899	0.224242		2.18624	1.19891	0.141048		1.26142	2.4258	0.291096
3.16193	2.37145	3.37751		0.59401	0.148503	0		0.373737	0.373737	0		2.89148	1.481	0.211572		1.2129	0.630708	0.48516
1.36538	2.87448	1.5091		0.668261	0.59401	0.074251		0.373737	0.373737	0		0.352619	0.634715	0.282096		0.0970321	0.291096	0.048516
3.01821	2.65889	1.86841		0.222753	0.297005	0.074251		0.224242	0.29899	0.074747		1.69257	0.282096	0.705239		3.59018	2.08619	3.78425
0.35931	0.287448	0		2.52454	2.59879	1.48502		0.149495	0.448485	0		1.7631	1.05786	0.634715		0.436644	0.291096	0.145548
0.646758	0.503034	0.646758		0.371256	0.074251	0.148503		0.59798	0.672727	0		0.987334	0.352619	4.16091		0.24258	0.097032	0.048516
3.01821	1.72469	1.07793		0.148503	0.074251	0		0.149495	0.373737	2.09293		0.634715	0.423143	0.141048		1.45548	1.2129	0.097032
0.71862	0.287448	0.431172		0	0.074251	1.48502		0.29899	0.373737	0		2.39781	2.04519	0.493667		2.08619	1.69806	0.388128
0.790482	0.646758	0.287448		0.891014	0.519758	0.519758		1.5697	0.373737	0.074747		0.211572	0.141048	0.211572		2.57135	1.06735	1.84361
1.14979	1.07793	0.431172		0.371256	0.074251	0.148503		3.06465	0.822222	0.224242		3.10305	1.7631	0.352619		0.824772	1.504	0.145548
2.44331	2.51517	0.431172		0.519758	0.297005	0		0.149495	0.149495	0.074747		0.564191	3.73777	3.59672		0.776256	0.339612	0.194064
1.14979	1.29352	0.574896		1.33652	0.816763	0.445507		0.448485	0.89697	0		2.25677	1.19891	6.13558		1.45548	1.504	0.145548
0.35931	0.287448	0.071862		1.11377	0.59401	0.222753		0.224242	0.523232	0.074747		1.33995	1.12838	0		0.824772	0.582192	0.194064
0.431172	0.503034	0.431172		0.371256	0.074251	0.074251		0.149495	0.448485	0		1.05786	0.493667	0		0.824772	0.48516	0.048516
0.071862	0	0.071862		1.41077	2.59879	2.30179		0.074747	0.074747	0		1.05786	1.05786	0.141048		0.291096	0.436644	0.291096
0.287448	0	0.143724		1.63353	1.55927	0.297005		0.373737	0.448485	0.448485		1.05786	0.987334	0.070524		1.74658	1.26142	0.097032
0.35931	0.071862	0.071862		4.75208	3.71256	1.93053		0.523232	0.59798	0.074747		1.33995	0.493667	0.282096		0.679224	2.71689	1.35845
0.287448	0.215586	0.215586		2.00478	0.59401	2.37604		0.59798	0.523232	0.149495		0.634715	0.775763	3.73777		1.64954	2.76541	0.291096
2.80262	1.22165	2.22772		2.30179	2.22754	1.03952		2.69091	0.523232	0.149495		1.26943	0.282096	0		1.504	1.30993	1.30993
0.35931	0.790482	0.431172		2.82154	1.70778	0.816763		1.79394	0.971717	0		1.19891	0.423143	1.19891		0.630708	0.388128	0.145548
1.72469	1.79655	1.86841		0.371256	0.074251	0.074251		0.971717	0.074747	0		1.55153	0.916811	1.41048		1.45548	0.824772	0.048516
0.215586	0.503034	0.71862		0	0.371256	0.148503		0	0	0		0.423143	0.352619	0.211572		2.28025	1.504	0.533676
1.22165	2.084	1.07793		0.742512	0.222753	0		0.149495	0.074747	0		1.62205	0.705239	0.916811		2.7169	2.71689	0.533676
1.43724	2.87448	0.646758		0.891014	0.371256	0		0.224242	0	0		0.987334	0.775763	0.423143		1.74658	1.79509	3.25057
3.01821	2.01214	2.084		0.445507	1.26227	0.816763		0.224242	0.149495	0		0.211572	0.141048	0.916811		1.11587	2.1347	0.097032
1.29352	2.29958	0.71862		0.371256	0.519758	0.074251		0.074747	0.074747	0		0.705239	0.987334	0.141048		1.01884	0.582192	0.339612
0.71862	0.71862	0.287448		0.371256	0	0		0.373737	0.224242	0.074747		0.141048	0.141048	0.352619		1.26142	0.582192	1.89212
0.574896	0.71862	0.862344		0.445507	0.445507	0.222753		0.074747	0.59798	0		0.987334	0.916811	0		0.388128	0.388128	0.048516
0.287448	2.73076	0.431172		1.78203	0.816763	2.59879		0.373737	0.373737	0		2.32729	2.39781	0.141048		0.24258	0.72774	0.097032
1.79655	1.58096	1.14979		0.59401	0.222753	0.445507		0.672727	0.59798	0		0.705239	0.634715	0.211572		1.55251	1.40696	0.388128
0.431172	0.503034	0.071862		0.297005	0.371256	0.742512		0	0	0		1.69257	1.41048	1.12838		1.26142	1.01884	1.35845
1.07793	2.084	0.790482		0.297005	0.074251	0						0.987334	0.352619	0.423143		2.47432	1.16438	0.339612
0.790482	1.22165	0.215586		0.371256	0.445507	0		0.29899	1.34546	0.149495		0.846287	0.634715	0.211572		1.69806	1.98916	0.630708
3.5931	2.58703	3.37751		0.668261	0.668261	0		0.448485	0.747475	0		1.12838	1.26943	0.423143		0	0.194064	0.048516
1.14979	1.07793	0.934206		1.18802	0.371256	0.148503		0.074747	0	0		0.634715	0.775763	0.141048		0.194064	0.436644	0.145548
3.80869	3.88055	2.73076		0.519758	0	0		0	0.074747	0		0.141048	0.141048	0.564191		0.48516	0.194064	0.097032
1.58096	0.646758	0.934206		0.965266	0.371256	0.668261		0.29899	0.672727	0.074747		0.987334	0.705239	2.32729		0.291096	0.679224	0.921804
0.646758	0.503034	0.143724		0.297005	0.297005	0		0.523232	1.4202	0.149495		0.916811	1.12838	2.32729		0.533676	1.16438	0.194064
0.287448	0.503034	0.071862		0.148503	0.222753	0		0.29899	0.971717	0.448485		3.31462	3.59672	0.423143		0.291096	0.72774	0.145548
1.14979	1.14979	0.143724		0.074251	0.148503	0.222753		0.149495	0.074747	0		1.83362	0.846287	0.987334		0.194064	0.194064	0
3.16193	2.29958	2.084		1.85628	0.371256	0.074251		0.29899	1.04646	0		0.634715	0.846287	0		0.72774	1.16438	0.533676
0.71862	0.071862	0.143724						0.224242	0.224242	0.074747		2.18624	1.33995	2.67991		0	0.048516	0
0.35931	1.14979	1.65283		1.48502	0.33413	0.148502		0.523232	0.822222	0		4.16091	2.46834	3.31462		0.291096	0.582192	0.776256
0	0.431172	0.503034		1.03952	0.111377	0.222754		0.074747	0.29899	0.149495		1.62205	0.282096	0.282096		0.291096	0.48516	0.048516
0.071862	0.215586	0.071862		1.03952	0.445507	0.742512		0	0.29899	0.29899		1.26943	0.634715	0.493667		0.72774	0.533676	0.921804
1.29352	0.646758	0.646758		0.222754	0.222754	0.222754		1.27071	1.34546	0.074747		0.211572	0.211572	2.25677		2.18322	3.25057	2.18322
0.215586	1.00607	1.14979		0.222754	0	0.148502		0.822222	0.074747	2.24242		0.282096	0.352619	0.282096		2.61986	2.18322	2.03767
0.431172	0.143724	0		0.59401	0.556884	0.742512		1.4202	1.19596	0		0.634715	1.12838	3.73777		1.16438	0.291096	1.01884
0.143724	0.35931	2.084		1.63353	0.891014	1.78203		0.672727	0.373737	2.09293						0.24258	0.194064	0
0.790482	0.574896	0.35931		1.26227	1.11377	1.78203		0.224242	0.672727	0.074747		3.03253	2.32729	6.4882		0.24258	0.436644	0.24258
0	0	0		2.67304	0.891014	0.222754		0.672727	0.373737	0.074747		2.53886	1.481	2.04519		0.630708	0.824772	0.824772
5.6771	4.02427	3.16193		2.15328	1.55927	0.59401		0.672727	0.672727	0.074747		1.62205	0.987334	2.60938		0.582192	0.436644	0.339612
1.58096	1.00607	0.215586		0.445507	0.556884	0.148502		0.074747	0.59798	0.074747		0.775763	1.05786	1.7631		0.630708	0.873288	1.2129
3.37751	1.79655	3.80869		0.074251	0	0.074251		0.523232	0.971717	0.224242		1.481	1.55153	0.423143
				0.742512	0.445507	0.074251		0.448485	0.672727	0.29899		3.38515	1.62205	0.775763		1.40696	0.921804	1.40696
1.29352	1.22165	0.143724		0.891014	0.891014	0		1.49495	0.448485	0		2.46834	2.25677	0.141048		0.776256	0.873288	1.01884
0.934206	1.07793	0		0.148502	0.111377	0		0.448485	0.224242	0.149495		1.62205	0.352619	0.141048		1.26142	1.55251	0.679224
1.36538	0.431172	0		0.59401	0.33413	0		0.672727	0.29899	0		2.39781	1.83362	0.564191		2.03767	1.30993	0.048516
0.143724	0.503034	0		0.965266	0.668261	0.074251		0.29899	0.074747	0		0.564191	0.846287	0.141048		0.679224	1.40696	2.76541
0	0.71862	0		2.52454	1.67065	0.297005		0.59798	0.89697	0.149495		2.32729	1.12838	0.141048		1.26142	1.98916	0.339612
1.22165	0.862344	0		0.371256	1.11377	0.222754		0.59798	0.822222	0.89697		0.282096	0.493667	0.070524		1.26142	1.01884	0.24258
0.071862	0.215586	0		1.03952	0.222754	0.222754		0.59798	0.747475	0.59798		2.67991	1.19891	1.62205		0.0970321	0.291096	0.194064
1.22165	1.43724	0.071862		0	0	0		0.149495	0.149495	0		1.62205	0.916811	1.19891		1.504	1.89212	0.145548
0.574896	1.36538	1.79655		1.18802	0.33413	0.222754		0.074747	0.448485	0.523232		0.282096	0.141048	0.141048		0.873288	1.79509	0.72774
1.58096	0.790482	0.071862		0.965266	0.222754	0		0.672727	0.448485	0.149495		3.10305	2.962	4.01986		0.24258	0.388128	0.097032
1.79655	1.65283	0.790482		1.11377	0.779638	0.59401		1.4202	1.04646	0.523232		0.282096	0.423143	0.352619		1.60103	1.55251	0.921804
0.71862	0.35931	0.071862		0.816763	1.00239	0.148502		0.149495	0.373737	0		0.282096	0.352619	0.070524		2.4258	2.91096	0.776256
0.215586	0.574896	0.790482		2.30179	2.56167	1.78203		1.34546	1.12121	0.373737		0.916811	0.916811	0.141048		2.32877	2.1347	1.69806
0.431172	0.35931	0		0.59401	0.445507	0		0.448485	1.34546	0.074747		0.141048	0.070524	0		1.45548	0.873288	1.06735
0.646758	0.790482	0.071862		0.074251	0.222754	0.222754		0.074747	0.224242	0.822222		1.19891	0.352619	0.423143		0.921803	1.55251	0.339612
0.35931	0.071862	0		2.59879	2.33891	0.965266		0.822222	0.672727	0		3.59672	1.83362	0.846287		1.45548	1.16438	0.194064
0.287448	0.287448	0.071862		1.18802	1.33652	0.742512		2.91515	1.79394	0.822222		1.33995	1.7631	0.352619		0.533676	0.388128	0
0.503034	1.29352	0.071862		1.63353	2.00478	0.742512		0.448485	0.971717	0.074747		2.04519	2.89148	0.352619		0.72774	1.2129	0.194064
0.503034	0.574896	0.215586		0.222754	0.445507	0.074251		0.59798	0.224242	1.04646		1.97467	1.33995	1.26943		0.873288	0.72774	0.339612
0.431172	0.574896	0.071862		0.297005	0.111377	0.074251		0.224242	0.29899	0		0.634715	0.423143	0.070524		0.48516	0.48516	0.339612
0.35931	0.503034	0		0.148502	0.33413	0		0.373737	0.29899	0		0.634715	0.352619	0.211572		1.84361	2.1347	0.436644
1.43724	1.36538	0.431172		0.445507	0.222754	0.074251		0.373737	0.672727	0.074747		1.55153	1.12838	2.18624		1.45548	1.45548	0.145548
0.646758	1.07793	0.790482		1.78203	0.779638	0.445507		0.523232	0.747475	0.224242		0.423143	0.493667	0.070524		1.01884	1.35845	0.145548
0.574896	1.00607	0.215586		0.742512	0.891014	0.222754		0.747475	0.224242	0.074747		1.481	0.846287	0.916811		0.873288	0.630708	0.048516
0.646758	0.790482	0.071862		1.03952	0.556884	0.742512		0.149495	0	0.373737		1.05786	0.352619	0.211572		1.01884	1.74658	0.048516
1.72469	1.86841	0		2.45029	1.89341	0.445507		0.224242	0.074747	0.074747		1.05786	0.705239	0.141048		0.436644	0.921804	0.388128
0.35931	0.431172	1.00607		1.85628	1.22514	0.371256		0.29899	0.074747	0.448485		2.53886	1.26943	0.211572		0.388128	0.72774	0.048516
0.287448	0.143724	0.071862		2.45029	2.11616	1.78203		0.149495	0.373737	0		0.493667	0.493667	0.282096		0.533676	0.776256	0.145548
0.143724	0.215586	0.071862		2.07903	1.22514	0.371256		0.672727	0.224242	0		0.775763	2.11572	0.634715		1.11587	0.824772	0.145548
0.35931	0.71862	0.646758		1.03952	1.11377	0.445507		0.373737	0.59798	1.12121		0.423143	0.634715	2.25677		0.824772	1.06735	0.194064
0.215586	0.287448	0		1.03952	0.779638	0.074251		1.27071	0.672727	0.224242		0.916811	0.634715	3.80829		1.26142	1.26142	0.388128
0.071862	0.071862	0.287448		0.742512	0.891014	0.074251		0.224242	0.29899	0		1.55153	0.987334	0.493667		1.35845	0.72774	0.291096
0.215586	0.574896	0.287448		1.63353	1.22514	0.222754		0.149495	0.224242	0		1.41048	2.75043	0.916811		0.436644	0.145548	0.048516
0.790482	1.22165	0.431172		1.78203	1.22514	0.668261		0.373737	0.822222	0.59798		0.775763	0.211572	0.070524		1.11587	0.97032	0.194064
1.07793	1.72469	0.143724		0.519758	0.33413	0		0.523232	0.149495	0.074747		0.423143	0.634715	0.423143		1.30993	1.504	0.145548
0.35931	0.287448	0.071862		0.668261	0.668261	0.445507		0.29899	0.672727	0		1.481	0.705239	3.73777		0.533676	0.873288	0.145548
0.862344	0.646758	0		1.18802	0.779638	0.371256		0.149495	0	0.074747		0.070524	0.070524	0		0.582192	1.01884	0.291096
0.646758	0.71862	0.071862		1.48502	1.22514	0.297005		0	0.149495	0		0.493667	0.211572	0.352619		1.26142	2.03767	1.40696
1.14979	1.36538	0.071862		0.59401	0.222754	0.074251		0.672727	0.224242	0		1.481	0.423143	0		1.11587	1.69806	0.194064
0.215586	0.287448	0		0.891014	0.111377	0.074251		0.149495	0	0		3.94934	1.481	0.423143		1.79509	1.64954	1.45548
0.503034	0.143724	0.143724		0.445507	0.445507	0.222754		0.373737	0.149495	0.373737		2.32729	0.916811	0.141048		1.60103	1.35845	0.145548
0.143724	0	0.071862		0.371256	0.779638	0.074251		0.074747	0	0.149495		0.141048	0.493667	0.352619		0.582192	0.388128	2.4258
1.22165	1.07793	0		0.371256	0.556884	0.074251		0.373737	0.149495	0.29899		0.070524	0.070524	0		0.582192	0.24258	0
0.646758	0.503034	0.862344		0.297005	0.111377	0						0.775763	0.211572	0.282096		0.24258	0.194064	0.679224
1.5091	2.29958	6.252		1.18802	1.4479	0.222754		2.31717	1.27071	3.96162		0.987334	0.705239	0.705239		0.291096	1.26142	0.048516
0.287448	0.862344	0.646758		0	0.111377	0.074251		1.94343	1.12121	3.43838		0.634715	0	0		0.72774	2.23174	0.339612
1.22165	1.72469	0.071862		0.297005	0.556884	0.445507		1.71919	1.64444	0.59798		0.916811	0.141048	0.282096		0.339612	0.72774	0.533676
0.934206	0.503034	0.071862		0.222754	0.445507	0.148502		1.27071	0.373737	0.29899		0.634715	0.564191	0		2.66838	1.74658	1.40696
0.431172	0.862344	0.71862		0.222754	0.111377	0		0.29899	0.29899	0.149495		0.705239	0.775763	0.070524		0.436644	0.48516	0.145548
0.574896	1.14979	0.431172		0	0.222754	0.148502		1.12121	1.27071	0.89697		0.070524	0.211572	0		0.533676	0.339612	0.339612
0.143724	0.215586	0.071862		1.70778	1.22514	0.668261		0.448485	1.34546	0.29899		0.987334	0.775763	0.423143		1.60103	1.01884	0.824772
0.215586	0.934206	0.143724		1.33652	0.222754	0.371256		0.971717	1.64444	0.149495		0.423143	0.141048	1.481		1.16438	0.873288	0.291096
0.35931	0.143724	0		0.297005	0.111377	0.074251		0.149495	0.448485	0		1.69257	1.481	0.634715		1.2129	1.55251	0.24258
0.143724	0.287448	0.143724		2.8958	1.4479	0.816763		0.448485	2.31717	0.747475		0.141048	0.352619	0		0.776256	1.01884	0.048516
1.5091	0.934206	0.071862						0	0.149495	0.29899		0.564191	1.05786	0.493667		1.504	1.79509	1.11587
0	0	0						0.224242	0.373737	0.074747		1.55153	0.846287	0.282096		1.89212	2.47432	0.97032
0.431172	0.71862	0.862344		0.891014	0.371256	0.816763		2.01818	1.12121	0.448485		1.26943	0.846287	0		1.504	2.1347	0.48516
0.35931	0.215586	1.94027		2.37604	1.11377	0.074251		0.89697	1.79394	2.09293		1.12838	0.775763	0.423143		1.64954	1.98916	1.06735
0.287448	0	0		0.668261	0.222754	0		2.09293	1.71919	1.27071		0.846287	1.19891	0		1.16438	1.35845	0.824772
0.934206	1.79655	0.215586		0.965266	0.519758	0.297005		3.21414	1.79394	1.86869		1.90414	1.62205	1.69257		0.24258	0.48516	0.194064
1.14979	0.503034	0.574896		0.59401	0.297005	0.222754		0.373737	1.27071	2.24242		1.90414	0.564191	0.916811		1.16438	0.776256	1.11587
0.431172	0.71862	0		2.00478	0.742512	0.074251		0.373737	0.224242	0.224242		0.423143	0.141048	0.211572		1.45548	1.26142	0.436644
0.431172	0.287448	0.071862		0.965266	0.742512	0.074251		4.18586	2.61616	0.224242		2.53886	2.32729	1.12838		0.72774	0.776256	0.097032
0.503034	0.35931	0		0.891014	0.222754	0.074251		0.149495	0.149495	0.149495		0.846287	0.282096	0.211572		0.388128	0.339612	0.194064
0.071862	0.646758	0.071862		0.59401	0.148502	0		4.11111	3.51313	0.523232		0.352619	0.493667	0.634715		0.436644	0.48516	0.533676
1.36538	1.65283	0		0.742512	0.519758	0		0.224242	2.8404	0.373737		0.705239	0.282096	0.211572		0.388128	0.24258	0.048516
0.071862	0.215586	0.215586		1.70778	0.965266	0.222754		0.672727	0.971717	0.224242		0.564191	0.352619	0.493667		1.45548	0.72774	0.776256
0.574896	0.503034	0.071862		0.59401	0.371256	0.297005		0.672727	0.373737	0.074747		1.05786	0.916811	1.05786		0.921803	0.776256	2.18322
0.646758	1.07793	0.35931		2.00478	0.742512	0.445507		0.149495	0	0.523232		0.564191	0.775763	0.070524		2.23174	2.52283	2.91096
0.862344	0.934206	0.215586		0.816763	0.371256	0		0.074747	0.373737	0.373737		0.493667	0.141048	0.211572		1.11587	0.72774	0.679224
0.143724	0.35931	0.287448		1.48502	0.965266	0.445507		0.672727	0.149495	0.672727		0.352619	0.141048	0.282096		0.436644	0.339612	0
1.07793	1.07793	0.143724		1.33652	1.63353	0		0.224242	0.59798	0.224242		0.282096	0.070524	0.211572		1.2129	1.35845	1.64954
0.71862	1.86841	0.646758		0.371256	0.742512	0		4.4101	3.58788	3.58788		1.62205	0.987334	0.211572		0.921803	0.582192	0.145548
0.215586	1.00607	0.574896		0.891014	0.668261	0.371256		1.5697	0.672727	0.59798		0.211572	0.423143	0.070524		0.0970321	0.194064	0.048516
1.65283	1.65283	0.71862		0.816763	0.668261	0.074251		0.29899	1.04646	0.448485		0.634715	0.070524	0.423143		0.630708	0.630708	0.48516
0.143724	0.431172	0		1.11377	0.445507	0.222754		0.59798	0.149495	0.224242		0.282096	0.141048	0.141048		0.97032	1.30993	0.145548
1.07793	1.29352	0.143724		0.371256	0.668261	0.148502		3.06465	2.24242	4.11111		0	0.070524	0		1.89212	1.60103	2.52283
0.646758	0.574896	0.071862		1.41077	0.222754	0		0.971717	0.89697	1.34546		0.352619	0.634715	0.211572
0.287448	0.71862	0.35931		1.11377	0.816763	0.222754		0.59798	0.523232	0.29899		0.282096	0.282096	0		0.24258	0.048516	0.145548
0.790482	1.36538	0.287448		0.965266	0.371256	0		4.11111	2.46667	5.45657		1.33995	0.564191	0.070524		0.194064	0.145548	0
0	0.071862	0		0.519758	0.148502	0		1.49495	1.12121	0.822222		0	0.141048	0.211572		0.776256	1.06735	0.533676
0	0.143724	0.071862		1.18802	0.891014	0.297005		2.69091	2.54141	1.64444		1.69257	2.67991	0.916811		1.79509	1.94064	3.15354
0.071862	0.287448	0.35931		1.55927	0.742512	0.371256		2.46667	1.64444	6.72727		0.211572	0.070524	0		0.630708	0.679224	2.03767
0.35931	0.287448	0		0	0.074251	0		0.822222	0.822222	0.29899		0.352619	0.141048	0.141048		1.01884	1.11587	0.679224
0.790482	0.790482	0.071862		1.63353	0.816763	0.297005		2.69091	2.16768	0.523232		0.987334	0.282096	0.070524		1.69806	1.45548	1.40696
1.07793	1.36538	1.79655		0.742512	0.371256	0.074251		1.86869	1.04646	1.04646		0.141048	0.493667	0.070524		1.35845	1.01884	1.45548
1.00607	0.215586	1.07793		1.55927	1.78203	0.816763		0.672727	0.672727	0.224242		0.423143	0.775763	0		0.48516	0.436644	1.2129
				1.03952	0.297005	0.297005		1.19596	1.19596	1.49495						0.873288	0.533676	0.533676
1.5091	5.17407	2.65889		0.816763	0.371256	0		2.16768	0.672727	0.149495		0.211572	0.705239	0.211572		1.01884	1.69806	0.97032
2.01214	1.22165	0.431172		0.816763	0.519758	0.148502		1.19596	4.5596	1.12121		0.987334	0.987334	0.141048		1.60103	2.08619	0.48516
1.36538	2.29958	1.5091		1.33652	0.59401	0.519758		0.224242	0.074747	0.29899		2.18624	0.564191	0.070524		1.16438	0.921804	0.388128
1.14979	1.14979	3.95241		0	0.148502	0		0.89697	0.747475	1.71919		0.987334	0.634715	0.141048		0.533676	0.630708	0.097032
1.07793	1.07793	0.862344		0.519758	1.63353	0.965266		0.523232	0.224242	0.224242		0.634715	0.423143	0		1.16438	1.16438	1.16438
0.574896	0.862344	0.143724		0.742512	1.11377	1.55927		0	0	0		0.493667	1.33995	0.141048		0.776256	0.679224	0.72774
1.22165	2.22772	1.07793		0.816763	0.148502	0.074251		0.373737	1.27071	0		0.705239	1.7631	0.211572		1.11587	2.03767	0
1.22165	0.646758	0.503034		0.816763	0.371256	0		1.19596	2.01818	2.09293		2.46834	1.90414	1.05786		1.16438	0.921804	0.097032
2.65889	2.22772	0.35931		0.445507	0.371256	0.371256		1.27071	2.91515	2.01818		0.846287	0.846287	3.80829		0.582192	0.533676	0
3.37751	2.73076	2.51517		1.03952	0.445507	0.371256		4.4101	1.64444	0.224242		0.493667	0.423143	0.141048		0.0485161	0.24258	0
1.14979	0.71862	1.65283		0.816763	0.148502	0.668261		1.71919	2.76566	1.49495		0.634715	0.705239	0.775763		0.24258	0.48516	0.048516
2.01214	0.646758	1.07793		0.074251	0.222754	0		3.13939	2.69091	5.90505		0.282096	0.705239	0.211572		1.60103	0.921804	0.097032
4.168	3.16193	1.79655		1.11377	0.742512	0.148502		0.672727	1.71919	0.224242		1.19891	1.41048	0.141048		1.55251	1.45548	0.824772
2.01214	2.37145	1.72469		0.445507	0.148502	0.148502		0.59798	0.523232	0.149495		0.493667	0.282096	0		2.1347	0.921804	1.30993
2.01214	1.5091	0.287448		0.965266	0.371256	0.074251		0.448485	0.29899	0		0.493667	0.705239	0.211572		1.94064	1.89212	3.20205
0.35931	1.79655	0.071862		0.297005	0.668261	0.148502		0.523232	0.373737	0.747475		0.352619	0.634715	0.141048		0.436644	0.48516	0.048516
0.071862	0.287448	0		1.03952	0.816763	0		0.672727	0.672727	0.822222		0.211572	0.493667	0		0.824772	1.16438	0.72774
0.35931	0.574896	0.143724		0.59401	0.297005	2.22754		1.04646	1.71919	0.448485		0.493667	0.987334	0		0.824772	1.06735	2.28025
0.503034	1.29352	0.431172		0.668261	0.222754	0		1.04646	0.373737	0.29899		0.070524	0.211572	0.070524		1.11587	0.921804	0.533676
0.574896	0.35931	0.287448		0.297005	0.074251	0		1.71919	0.448485	0.523232		0.211572	0.564191	0.141048		0.582192	0.533676	0.097032
1.29352	1.36538	0.71862		0.371256	0.297005	0.297005		2.09293	1.49495	1.04646		0.070524	0	0		2.28025	2.71689	3.29909
4.45545	1.65283	0.862344		0.891014	0.371256	0		0.89697	3.51313	5.23232		0	0	0		3.54167	4.12386	0.582192
1.36538	0.790482	0.503034		1.33652	0.965266	0		0.59798	0.672727	0.149495		0	0	0		2.03767	1.89212	0.048516
1.14979	1.00607	0.574896		0.816763	0.519758	0.074251		2.61616	3.36364	2.16768		0.282096	0.070524	0.141048		2.66838	2.1347	0.921804
1.07793	1.00607	0.071862		0	0.074251	0		0.29899	1.86869	0.672727		0	0	0		0.776256	0.72774	0.24258
1.14979	1.14979	0.215586		0.445507	0.297005	0		0.448485	0.448485	0.523232		0	0.352619	0		0.194064	0.097032	0
1.00607	0.431172	0.071862		0.074251	0	0		0.59798	0.822222	1.5697		0.423143	0.423143	0		0.873288	1.01884	0.097032
0.431172	0.35931	0.503034		0.148502	0.519758	0		1.19596	0.971717	0.373737		0.634715	0.705239	0.211572		0.630708	0.630708	0.145548
0	0.071862	0.35931		0.371256	0.371256	0		3.06465	0.971717	0.29899		1.12838	1.05786	0.705239		0.776256	1.06735	0.436644
0.574896	0.503034	0.071862		0.891014	0.445507	0		0.29899	0.373737	0.672727		2.25677	1.55153	1.481		0.388128	0.533676	0.388128
1.36538	1.22165	0.287448		0.445507	0	0		0.149495	0.822222	0.373737		0.141048	0.211572	0.070524		0.97032	1.16438	0.776256
0.287448	0.574896	0.071862		1.03952	0.148502	0.222754		2.54141	1.34546	0.59798		0	0	0		1.2129	0.630708	0.048516
1.5091	1.79655	1.22165		0.445507	0.148502	0		0.523232	0	0.074747		0	0.282096	0.070524		1.26142	1.16438	0.582192
1.29352	0.934206	0.071862		0.668261	0.371256	0		2.24242	0.971717	0.074747		0.846287	1.19891	0.423143		0.679224	0.339612	0.145548
1.36538	1.72469	0.35931		0.074251	0	0		0.971717	1.12121	1.49495		0.070524	0	0		0.0970321	0.194064	0.24258
1.72469	0.431172	0.287448		0.742512	1.55927	0.074251		1.27071	0.89697	0.29899		0.070524	0.070524	0.211572		0.0970321	0.436644	0
2.37145	0.503034	0.574896		0.297005	0.222754	0		0	0.448485	0.149495		0	0.070524	0		1.16438	0.921804	0.679224
0.431172	0.35931	0.071862		0.371256	0.222754	0		0.373737	0.523232	0.59798		0.282096	0.211572	0.070524		1.35845	1.35845	0.048516
0.287448	1.00607	0.143724		0.371256	0.371256	0		1.04646	1.27071	0.971717		0	0.211572	0		0.97032	0.921804	0.24258
1.07793	2.65889	2.37145		0.519758	0.222754	0.148502		6.57778	4.5596	4.70909		0.070524	0.634715	0		0.24258	0.291096	0.097032
0.143724	0.143724	0.574896		1.03952	0.668261	0.074251		0.89697	0.373737	0		1.26943	1.05786	0.141048		0.388128	0.630708	0
0.071862	0.431172	0.287448		0.59401	0.074251	0.297005		0.224242	0.373737	0.224242		0	0.211572	0.070524		1.26142	1.06735	0.24258
0.071862	0	0.071862		0.519758	0.297005	0.074251		0.149495	0.074747	0.29899		0	0	0.070524		0.921803	0.921804	0.24258
0.35931	0.862344	0.215586		0.222754	0.148502	0		0.074747	0.59798	0.59798		0.564191	0.705239	0.987334		0.776256	1.11587	0.145548
0	0.071862	0		0.148502	0.222754	0.222754		0.149495	0	0.224242		1.41048	1.481	0.493667		0.48516	0.630708	0.048516
0.431172	0.215586	0.143724		0.816763	0.519758	0.074251		2.54141	1.12121	0.523232		0.775763	0.987334	0.282096		0.776256	0.921804	0.291096
0	0.143724	0.143724		0.222754	0.297005	0.148502		0.747475	0.523232	0.747475		0.352619	0.070524	0.423143		0.48516	0.388128	0.194064
0.287448	0.646758	0.143724		0.445507	0.222754	0		0.672727	0.523232	0.747475		0.423143	0.352619	0.282096		0.24258	0.24258	0
0.71862	0.35931	0		1.18802	0.519758	1.26227		1.64444	0.971717	3.43838		0.282096	0.634715	0.141048		0.24258	0.097032	0.048516
								0.373737	0.448485	0.523232		0.211572	0.282096	0		0.0485161	0.097032	0.048516
								0.224242	1.4202	1.4202		0	0.070524	0		1.35845	0.72774	0.533676
				1.03952	0.742512	0.074251		0.523232	0.373737	0.074747		0	0.141048	0.070524		1.01884	0.97032	0.388128
				0.891014	0	0		4.93333	2.61616	4.93333		0.141048	0.282096	0.141048		1.64954	1.64954	0.24258
				1.03952	0.59401	0.074251		0.672727	0.89697	0.224242		0.775763	0.564191	0.493667		0.921803	0.388128	0.824772
				0.816763	0.222754	0		1.64444	1.12121	1.27071		0.282096	0.070524	0		0.436644	0.339612	0.533676
				0.59401	0.074251	0.222754		2.24242	2.54141	0.822222		0.916811	1.41048	0.493667		0.339612	0.291096	0.097032
				3.41555	1.85628	0.222754		2.01818	1.94343	2.31717		0.070524	0	0.282096		0.582192	0.48516	0.097032
				0.297005	0.074251	0		1.34546	3.36364	0.747475		1.7631	1.12838	0.070524		3.20206	1.504	0.921804
				1.26227	0.59401	0.074251		0.373737	0.822222	0.448485		3.10305	0.916811	0.282096		1.16438	1.45548	0.582192
				1.03952	0.148502	0.074251		0.149495	0.074747	0.074747		1.26943	1.12838	1.481		3.29909	2.52283	0.194064
				0.59401	0.148502	0		0.29899	0.29899	0.074747		0	0	0.070524		0.582192	1.40696	0.145548
				0.668261	0.074251	0.148502		1.86869	0.747475	2.01818		0	0	0		1.94064	1.94064	0.194064
				0.222754	0	0		1.27071	0.672727	0.523232		0.352619	0.423143	0.211572		1.504	1.16438	0.48516
				0.742512	0.074251	0.222754		0.29899	1.34546	0.224242		0.916811	0.564191	0.070524		1.40696	1.01884	0.776256
				0.074251	0.222754	0		1.86869	0.747475	0.523232		2.25677	1.26943	0.282096		1.06735	0.630708	2.28025
				1.70778	0.074251	0		3.51313	0.448485	0.822222		0.564191	0.141048	0.070524		1.2129	1.26142	0.291096
				1.03952	0.148502	0.074251						0.352619	0.070524	0.070524		0.776256	1.11587	0.097032
				0.816763	0.297005	0.222754		3.96162	2.46667	1.64444		0.141048	0.282096	0.070524		0.72774	0.776256	0.436644
				0.074251	0	0		0.747475	0.373737	0.672727		0.564191	0.705239	0		0	0	0
				4.30657	2.67304	1.18802		0.523232	1.49495	0.074747						1.11587	1.11587	0.048516
				2.07903	0.297005	0.297005		0.59798	1.4202	0.224242						0.873288	1.01884	0.048516
				1.26227	0.965266	2.22754		1.04646	1.94343	0.971717						0.24258	0.291096	0
				1.18802	0.148502	0.222754		1.12121	1.12121	0.747475						3.54167	2.18322	1.35845
				0.965266	0.891014	0.668261		2.61616	5.15758	3.88687						0.48516	0.291096	0.097032
				2.45029	0.297005	0.668261		2.09293	3.73737	0.448485						1.74658	1.64954	0.72774
				0.742512	0.519758	0.445507		0.149495	1.79394	0.373737						0.339612	0.582192	0
				0.59401	0.222754	0.965266		0.149495	0.448485	0.149495						0.24258	0.194064	0.097032
				1.48502	2.00478	2.97005		0.59798	2.69091	1.19596						0.24258	0.097032	0
				0.074251	0.148502	0.59401		1.64444	2.24242	0.448485						0.824772	0.921804	0.291096
				0.371256	0	0		3.81212	1.64444	0.59798
				2.07903	2.30179	1.26227		2.8404	3.51313	1.5697
				1.78203	0.297005	0.816763		1.04646	1.19596	2.46667
				0.222754	0.074251	0		1.94343	2.31717	1.27071
				1.63353	0.297005	0		2.46667	2.39192	0
				2.97005	1.03952	0.59401		1.49495	1.64444	1.12121
				2.15328	0.59401	0.222754		0.448485	0.971717	0.224242
				3.3413	2.15328	1.55927		0	0.59798	0
				0.222754	0.519758	0.074251		1.19596	0.89697	0.149495
				2.30179	0.668261	0.371256		0	0.149495	0.224242
				2.82154	1.33652	4.75208		0.149495	0.448485	1.27071
				0.371256	0.222754	0.445507		0.373737	0.448485	0.074747
				0.519758	0	0.074251		0.373737	0.971717	0
				0.965266	0.297005	0.074251		0.149495	0.074747	0.29899
				1.26227	0	0.074251		0.448485	1.04646	0.448485
				0.891014	0.074251	0.222754		2.69091	2.09293	0.448485
				1.26227	1.18802	0.668261		0.672727	1.27071	0.074747
				1.11377	3.71256	2.45029		0.523232	1.04646	0.074747
				1.18802	0.445507	0.148502		2.69091	3.21414	0.373737
				0.965266	0.148502	0		1.34546	1.94343	0.822222
				2.00478	0.965266	4.67783		2.46667	1.5697	0.672727
				0.668261	0.742512	0.222754		2.69091	3.66263	3.88687
				1.11377	0.371256	0.371256		0.074747	0.448485	0.224242
				0.965266	0.074251	0.148502		0.523232	2.8404	0.523232
				0.668261	0.59401	0.668261		1.49495	0.672727	0.373737
				2.52454	0.965266	0.297005		0.29899	0.59798	0.074747
				0.59401	0.074251	0.445507		0.523232	0.672727	0.224242
				0.371256	0	0		0.89697	0.59798	0.523232
				0.074251	0	0		2.61616	2.16768	1.5697
				0.222754	0.074251	0		0.149495	0.224242	0
				0.668261	0	0		0.822222	0.672727	0.672727
				0.519758	0.074251	0		0.29899	0.373737	0.074747
				0.222754	0	0		1.04646	0.29899	0.224242
				0.148502	0	0.148502		1.71919	1.27071	1.12121
				0.742512	0.222754	0.074251		0.074747	0.373737	0.224242
				0	0	0		1.86869	1.4202	0.822222
				0.445507	0	0		0.523232	0.523232	0.672727
				2.22754	1.11377	2.37604		0.747475	1.27071	0.29899
				1.18802	0.074251	0.074251		1.49495	2.61616	0.747475
				0.371256	0.222754	0.074251		1.4202	2.76566	1.5697
				0.965266	0.668261	1.48502		0.523232	0.747475	0.448485
				4.67783	3.11855	2.22754		2.69091	3.36364	2.69091
				1.63353	0.074251	0.222754		2.09293	4.33535	3.43838
								2.54141	2.31717	3.81212
								2.46667	2.16768	1.12121
								0.59798	1.12121	0.448485
								0.59798	0.971717	0.29899
								0.29899	0.672727	0.373737
								0.448485	0.373737	1.12121
								1.5697	2.16768	0.523232
								0.29899	0.373737	1.34546
								4.48485	3.58788	3.58788
								2.24242	2.39192	1.12121
								0.149495	0.373737	0.448485
								0.747475	0.523232	3.88687
								0.59798	0.59798	0.224242
								0	0.074747	0
								4.26061	1.5697	0.29899
								0.523232	1.27071	2.01818
								1.19596	0.672727	0.149495
								0.149495	0	0.074747
								0.747475	0.523232	0.224242
								2.76566	1.12121	1.34546
								3.13939	4.33535	4.48485
								1.79394	0.971717	0.224242
								0.074747	0.224242	0.822222
								0.747475	0.523232	0
								0.747475	0.747475	0
								0.373737	0.29899	0.448485
								0.373737	0.29899	0.149495
								1.79394	1.34546	2.61616
								0.149495	0.29899	0.149495
								0.149495	0.074747	0
								0.224242	0.89697	2.69091
								4.70909	2.24242	1.64444
								2.9899	3.96162	4.48485
								1.94343	1.12121	0.672727
								1.4202	1.19596	0.672727
								1.27071	1.19596	0.074747

## Sheet: Fig.6d
basal	inf. sal+ip	basal	inf. SKF+ip	basal	inf. SCH+ip	basal	inf. QP+ip	basal	inf. sulp+ip
0.108646	0	0	0	0.300256	0.525449	2.01026	0.646154	2.09725	4.67115
0.217292	0.081485	0	0	0.525449	4.72904	2.01026	0.323077	4.8618	8.10301
0.651877	0	0	0	0.900769	1.20103	0.287179	0	1.42994	0.762636
0.217292	0	0.324159	0	2.77737	0.450384	1.29231	2.04615	1.6206	0.762636
1.95563	0	0	0	2.70231	4.20359	2.01026	1.93846	4.09917	0.476647
0	0	0.216106	0	1.0509	0.450384	0.574359	0	2.47857	4.76647
0.108646	0.081485	0.216106	0	0.300256	0.225192	0.430769	0	1.33461	0.095329
0.86917	0.081485	0.108053	0	0.975833	0.300256	1.00513	2.15385	1.6206	0.095329
0.217292	0.244454	0.324159	0	2.17686	0.825705	0.574359	0	1.23928	0
0.543231	0	0	0	2.9275	5.70487	1.86667	0.215385	2.28791	0.095329
0	0	0.216106	0	2.47711	1.0509	0.861538	1.50769	3.2412	0.476647
0.651877	0	0.108053	0	2.10179	2.32699	3.87692	3.98461	1.33461	2.5739
0	0.488908	0.648318	0	0.600513	1.42622	2.15385	3.44615	1.04862	0
0.108646	0	0.648318	0	1.50128	2.25192	1.86667	0.215385	0.953295	0.381318
0.325939	0.081485	0.540265	0	0.37532	0.37532	1.86667	0.753846	3.2412	5.8151
0.434585	0.162969	0.324159	0	1.95167	0.900769	2.58461	0.323077	2.00192	0.285988
0.434585	0	0	0	3.22776	0.750641	2.01026	4.30769	2.38324	4.57582
0.217292	0	0.216106	0	2.25192	0.225192	2.44103	0.646154	2.95521	0.571977
1.08646	0.651877	0.216106	0	0.37532	0.300256	2.44103	0.538462	2.66923	0.762636
2.49886	1.0593	0	0	0.225192	0	2.8718	0.753846	0.381318	0
0.86917	2.60751	0	0	0.225192	0.075064	1.29231	0	0.476647	0.190659
0	0.162969	0.864424	0	1.12596	0.300256	0.574359	0.215385	2.00192	0.571977
0.217292	0	0.324159	0	0.600513	0.075064	2.7282	3.55385	2.19258	3.81318
0	0.081485	0.108053	0	0.750641	0.225192	1.72308	0.107692	1.14395	0
0.217292	0	0.108053	0	1.35115	0.450384	1.86667	0.646154	0.953295	0.762636
0.108646	0.570392	0.324159	0	0.900769	0.075064	3.15897	1.18461	0.381318	0
0.108646	2.52602	5.18654	0	1.35115	0.37532	2.01026	0.107692	1.04862	1.23928
5.6496	4.31869	0.648318	0	0.37532	0.450384	0.14359	0	2.19258	0
0.217292	0.081485	1.18858	0.972477	0.600513	0.600513	0.574359	0.215385	3.05054	0
0.217292	0	1.51274	0	0.675577	0.600513	1.00513	0	2.47857	0.762636
0.434585	0	0.432212	0	0.450384	0.600513	4.02051	7.32308	1.71593	4.00384
1.19511	0	0.108053	0	0.300256	0.300256	4.30769	0	1.23928	0.095329
0.543231	0	1.51274	0	0.150128	0.150128	0.430769	0.646154	2.00192	6.86372
0	0	0	0.08104	0.525449	0.300256	1.29231	0.646154	1.14395	3.14587
0	0.081485	0.648318	0	0.675577	0.150128	1.00513	0	2.5739	1.04862
0	0	0.972477	0	1.12596	0.225192	2.15385	0.107692	3.05054	0.667306
0.760523	0.488908	0	0	0.450384	0.844471	2.58461	2.47692	2.76456	0.190659
0.651877	0	0.108053	0.08104	0.150128	0.337788	2.44103	2.15385	4.09917	0.285988
1.73834	0	0.108053	0	0.225192	0.394086	2.15385	3.12308	0.476647	0.190659
0.217292	0	0.432212	0	0.600513	1.29486	0.717949	0.538462	0.571977	0
0	0	0.324159	0	0.825705	0.675577	0.14359	0	1.81126	5.24312
0.108646	0.081485	0.864424	0.08104	3.82827	0.844471	1.29231	0.430769	0.762636	3.43186
0.108646	0	0.216106	0	0.300256	0.168894	0.14359	0	0.285988	0.095329
0	0	1.8369	0	0.37532	0.506683	2.29744	0	0	0
0	0	0.540265	0	0.450384	0.112596	0.430769	0	0.190659	0
0.108646	0	0.756371	0	0.525449	1.06966	0.430769	0	1.14395	3.52719
0.543231	0.244454	0.216106	0	0.300256	0.788173	2.44103	0.215385	0.476647	0.285988
4.12856	0	0.108053	0	1.35115	0.506683	1.00513	0.107692	0.190659	0
1.95563	0	0.324159	0	0.675577	0.957067	1.4359	0	0.476647	0
0.108646	2.52602	0.216106	0	1.20103	0.112596	0.717949	0.215385	0	0
0.434585	0.081485	0.324159	0.08104	1.50128	1.35115	0.287179	0	0.571977	0.095329
0	0	1.29664	0	0.675577	1.01337	0.574359	0	0.476647	2.5739
0.325939	1.0593	0.324159	0	0.600513	0.562981	0.14359	0.323077	0.762636	0.285988
0.86917	0	0.216106	0	1.35115	1.91413	0.287179	0	0.857965	4.09917
0.760523	0.325939	0.108053	0	0.525449	0.337788	0.717949	4.30769	0.953295	4.48049
1.73834	0.081485	0.216106	0	0.900769	0.844471	1.57949	7	0.190659	0.381318
0.217292	0	0.216106	0	0.225192	1.29486	0.574359	2.04615	0.857965	3.05054
0.434585	0.081485	0.108053	0	3.82827	0.056298	0.287179	0	0	0
0.760523	0	0.216106	0	0.750641	1.29486	1.00513	0.215385	3.2412	1.04862
0.217292	0.407423	2.59327	0.324159	0.075064	0.731875	2.58461	3.87692	0.381318	0.285988
0.543231	2.20009	2.37717	0.324159	0.075064	1.06966	1.00513	3.55385	0.571977	0.190659
0.108646	3.74829	0.432212	0	0.525449	2.47711	1.00513	0	2.38324	0.285988
0.543231	0.162969	0.648318	0	0.225192	0.844471	1.4359	0.323077	1.04862	0.095329
0	0	3.78186	5.83486	1.0509	1.85784	0.430769	0	0.762636	0
0	0.081485	0.864424	0.08104	0.300256	1.23856	0.287179	0.107692	0.285988	0.095329
0.108646	2.28157	3.6738	0.08104	0.525449	1.01337	2.58461	0.107692	1.14395	1.42994
0.108646	0	1.18858	0	1.0509	1.74524	1.57949	0.215385	1.23928	0.762636
0.543231	0	2.26911	0.16208	0.675577	0.788173	0.430769	0	1.04862	2.76456
0.108646	0	1.18858	0	0.075064	0.225192	0.14359	0	0.285988	0.285988
2.8248	0	0.324159	0	0.225192	0.225192	0.14359	0	1.42994	0
2.39022	0.325939	1.40469	0	0.37532	0.788173	1.86667	0.323077	0.476647	0.190659
1.30375	2.44454	0.540265	0	0.300256	0.788173	1.29231	3.23077	0.953295	0
0.977816	0.081485	0.864424	0	0.450384	0.731875	3.15897	0.215385	0.190659	0.381318
0.325939	0.488908	1.18858	0	0.225192	0.675577	1.00513	0.215385	0.381318	0.095329
2.93345	0	5.61876	0.486239	0	0.112596	1.57949	0.107692	0.095329	0.095329
0.543231	0	5.40265	6.40214	0.150128	0.337788	3.73333	0.430769	0.953295	0.095329
2.17292	0.651877	3.78186	3.07951	0.300256	0.619279	2.58461	0.215385	0.571977	0
0.651877	0.651877	2.59327	0.08104	0.300256	0.957067	0.430769	0.107692	0.381318	0.095329
1.30375	0.325939	5.72681	1.37768	0.750641	1.50128	0.861538	0.323077	0.285988	0
2.49886	2.03712	2.16106	0.486239	0.675577	1.72647	1.00513	0.323077	0.095329	0.095329
0.977816	0.325939	0.864424	0	0.37532	0.225192	2.15385	0.430769	0.476647	0
0.434585	0.081485	2.05301	0	0.525449	0.300256	0.287179	0.107692	1.04862	6.76839
1.4124	3.25939	1.72885	0	0.750641	0.675577	0	0	0.476647	0.095329
0.543231	0.407423	2.91743	0	0.825705	0.825705	0.14359	0	0.285988	0
3.15074	2.52602	1.08053	0	0.975833	0.600513	0	0	0.285988	2.85988
1.30375	0.162969	1.18858	0	0.900769	0.675577	0.14359	0	0	0.095329
1.95563	2.20009	0.756371	0.16208	0.825705	1.12596	0	0	0.190659	0
1.73834	4.31869	0.432212	0.16208	0.37532	0.075064	0	0.287179	0.095329	0.190659
1.08646	0.162969	0.972477	0.486239	0.525449	1.42622	0.14359	0	0.476647	2.00192
1.08646	0.244454	1.29664	0	0.750641	1.0509	0.14359	0	1.04862	1.52527
0.651877	0.407423	0.648318	0	1.50128	0.825705	0.574359	0.14359	0.381318	0.285988
1.08646	1.54821	0.972477	0	1.0509	0.900769	1.72308	0	0.285988	0
0.977816	0.081485	0.648318	0	0.37532	0.900769	0.574359	0	0.381318	0
1.84699	0.081485	2.05301	0.729358	0.675577	0.225192	2.7282	0	0.381318	0.095329
1.08646	0	0	0	0.150128	0.525449	0.430769	0	1.23928	0.095329
1.52105	0.488908	1.08053	0	0.225192	0.525449	0.14359	0	0.667306	0.095329
1.62969	1.95563	0.864424	0.810398	0.900769	0.225192	0.717949	0	0.571977	0.571977
0.760523	0.488908	1.18858	0	1.27609	0.750641	2.8718	0	1.14395	0
2.49886	0.244454	0.756371	0.08104	0.300256	0.450384	1.4359	0	0.667306	1.6206
2.39022	0.733362	0.756371	0.324159	0.450384	0.675577	0	0	0.190659	0.476647
3.25939	0	2.59327	0	0.225192	0.300256	0.287179	0	0.285988	0
3.91126	0.488908	0.864424	0	0.150128	1.20103	0.430769	0	0	0
3.47668	0.651877	0.108053	0.08104	0.075064	0.825705	0.14359	0	0.095329	0
1.30375	0.651877	0.324159	0	0.675577	1.72647	0	0	0.095329	0
0.325939	0.896331	0.324159	0	0.675577	0.825705	0.717949	0	0.857965	0
2.28157	0.570392	0.864424	0.324159	0.150128	0.600513	0.574359	0	0.095329	0
0.86917	1.14078	1.29664	0.891437	0.750641	0.675577	0.14359	0	0.667306	0
1.30375	0.162969	0.540265	0	0	0.450384	0	0	0.190659	0
0.434585	0	1.94495	0.16208	1.8766	0.300256	1.14872	0.717949	0.190659	0.190659
0	0	2.80938	0.567278	1.50128	0.825705	0.574359	0	1.14395	0.095329
0.434585	0.081485	1.51274	0.243119	1.57635	0.675577	2.01026	1.57949	0.857965	0
4.2372	1.62969	0.648318	0	1.72647	1.20103	1.86667	0	0.762636	0
5.10637	4.97056	1.29664	1.45872	0.450384	0.300256	1.00513	0	0.571977	0.095329
4.56314	0.977816	0.216106	0	1.80154	1.57635	0.287179	0.14359	0.095329	0.762636
1.62969	2.03712	2.05301	0.16208	0.975833	0.975833	1.57949	0	0.953295	0.381318
1.73834	1.14078	2.91743	0.243119	1.50128	2.17686	1.14872	0	0.571977	1.81126
0.434585	0	1.62079	0.243119	0.900769	0.975833	3.30256	0.14359	0.857965	0.285988
0.86917	2.28157	1.40469	0.08104	0.600513	0.450384	5.02564	8.90256	0.285988	3.81318
1.30375	2.77048	1.29664	0	0.37532	0.37532	3.01539	6.89231	0.285988	3.43186
0.108646	0.162969	0.864424	0.08104	0.225192	0.225192	1.72308	0	2.66923	0.190659
0.108646	0	0.648318	0	1.20103	0.525449	1.14872	0	1.33461	4.00384
0.543231	0.325939	1.8369	0	0.675577	1.20103	0.574359	0	0.762636	0
0.434585	0	1.18858	0.08104	0.150128	0.150128	3.15897	0.861538	1.52527	0.095329
1.95563	0.081485	0.324159	0.08104	0.900769	1.12596	1.00513	0	1.42994	1.81126
2.39022	0.162969	0.432212	0	0.825705	0.900769	3.73333	0	1.14395	0.476647
0.977816	0.162969	0.648318	0	1.95167	1.65141	3.58974	7.75385	0.953295	0
2.8248	0.081485	3.88991	5.99694	0.450384	0.525449	0.717949	0	0.762636	0.857965
1.30375	1.0593	0.972477	0.08104	1.72647	1.42622	1.72308	0	0.190659	0.095329
1.19511	0	1.08053	0	0	0	0.574359	0	0.476647	0.190659
1.19511	0.081485	1.29664	0	1.72647	1.57635	1.29231	0.14359	0.381318	0
1.30375	0	0.972477	0.324159	2.17686	1.12596	0.287179	0.287179	2.85988	0.953295
1.19511	0.244454	0.648318	0.08104	1.0509	0.750641	0.861538	0	0.476647	1.52527
0.86917	0	0	0	1.65141	2.17686	0	0	1.33461	2.09725
0.434585	0	0.540265	0	1.12596	0.750641	0	0	0.285988	0.095329
0.108646	0	0.756371	0.243119	1.95167	2.40205	0.717949	0	0.762636	4.00384
0.86917	0.081485	0.648318	0	0.37532	0.150128	0.14359	0	0.190659	0.762636
2.17292	0.244454	0.648318	0.405199	0.825705	0.975833	0	0	0.095329	0
0.977816	0	3.02548	2.18807	0.975833	1.0509	0	0	1.14395	0.476647
1.52105	0	0.648318	1.29664	1.35115	1.0509	0.14359	0	0.476647	0
2.39022	0.081485	0.432212	0	1.12596	1.27609	0	0	0.190659	3.43186
3.25939	3.99275	1.18858	0.108053	1.20103	2.10179	0.14359	0	0	0
1.19511	2.77048	0.648318	0	1.0509	1.42622	0.574359	0.861538	0.667306	0.190659
1.30375	1.71118	1.18858	0	2.85243	2.40205	6.74872	8.04103	0.953295	0.285988
0	0	0	0.108053	1.72647	1.42622	0.14359	0	0.667306	0.190659
0.108646	0	0.216106	0.216106	1.35115	1.20103	0.430769	0	0.095329	0.095329
0.977816	0.407423	0.648318	0.864424	2.62724	1.80154	2.15385	0	0	0
0.434585	0	0.432212	0	1.12596	0.675577	1.29231	0.14359	0.190659	0
0.217292	0	1.08053	0	1.20103	0.675577	0.574359	0	0.190659	0
4.67179	3.58532	1.08053	0.540265	1.72647	1.42622	0.287179	0	0.571977	0.190659
0.217292	0.081485	0.432212	0.108053	2.32699	1.27609	0.574359	0
0.434585	0.081485	0.540265	0.108053	2.55218	1.20103	0.14359	0
1.30375	0	0.432212	0	1.27609	1.35115	1.00513	0.14359
0.86917	0	0.540265	0	1.65141	1.57635	0.717949	0
1.62969	0.081485	0.432212	1.18858	2.47711	1.50128	4.02051	0.14359
1.30375	0.081485	0.648318	0.324159	1.35115	1.20103	0.574359	0
0	0	0.540265	0.324159	1.65141	1.72647	1.14872	0.14359
0.217292	0	0.540265	0	1.8766	1.20103	0	0
0.434585	0.081485	0.972477	0	1.20103	1.0509	0.861538	1.4359
0.977816	0	0.972477	0	2.02673	2.17686	0.430769	0
0.651877	0.244454	0.108053	0	0.825705	1.27609	0	0
0	0	0.216106	0.108053	1.50128	2.10179	1.14872	0
0	0	0.756371	0	0.450384	0.825705	0.14359	0
0	0.081485	1.08053	3.99796	0.525449	0.37532	0.14359	0
3.15074	2.20009	1.62079	0	0.975833	2.40205	0.430769	0
0.108646	0	1.08053	0.756371	1.12596	1.20103	0.574359	0
0	0.081485	0.756371	0	1.27609	0.825705	0.14359	0
0	0.325939	1.62079	0	1.20103	0.900769	0.14359	0
0	0	0.648318	0	1.27609	1.95167	0.574359	0
0.325939	0	0.648318	0.216106	1.65141	1.57635	0	0
1.08646	0	0.756371	0	2.25192	1.8766	0.14359	0
0	0	0.324159	0.108053	0.450384	0.225192	0	0
0.651877	0.407423	0.324159	0	0.450384	0.225192	0.717949	0.430769
1.08646	0	0.432212	0.108053	0.900769	0.37532	0	0
0.651877	0	0.324159	0.108053	1.42622	1.27609	0	0
1.19511	0.244454	1.40469	1.72885	0.450384	0.450384	1.86667	0
1.4124	0.162969	1.51274	1.29664	1.35115	0.825705	1.86667	0
0.543231	0.081485	0.432212	0.324159	0.975833	0.900769	2.15385	0
0.108646	0.081485	0.648318	0	0.675577	0.900769	0.287179	0
1.19511	0.244454	0.540265	0.108053	2.55218	1.12596	0.861538	0.14359
0.108646	0.081485	1.40469	0.432212	0.675577	0.975833	0.14359	0
0.651877	0.081485	1.72885	0.216106	1.20103	0.750641	3.73333	0
0.543231	0.081485	0.432212	2.26911	2.02673	0.825705	0.287179	0.14359
0.86917	0	2.80938	0.648318	0.450384	0.075064	1.00513	0
0.217292	0	0.540265	0.540265	0.675577	1.20103	3.30256	0
0.434585	0	1.62079	0	0.750641	1.50128	1.29231	0
2.17292	0	0.756371	0.324159	0.450384	2.47711	1.72308	0.14359
0	0	2.37717	0.432212	1.0509	1.35115	0.861538	0
2.49886	0.407423	3.02548	0.864424	0.975833	1.35115	0	0
0.543231	1.0593	2.16106	0.108053	0.675577	0.600513	0.287179	0
0.651877	0	1.08053	0.108053	1.0509	1.20103	0.287179	0
3.47668	0.733362	1.51274	0.108053	0.975833	1.0509	1.14872	0
		2.59327	0	0.075064	0.075064	0.717949	0
		0.756371	0.108053	0	0.225192	0.287179	0
		0.108053	2.37717	0.37532	0.450384	0.14359	0
		0.972477	0.216106	1.0509	1.35115	0.287179	0
		0.972477	0	1.65141	0.975833	0.574359	0
		1.40469	0	1.42622	1.0509	0.574359	0
		0.972477	0.216106	0.450384	0.075064	0.14359	0.430769
		0.324159	0.216106	0.450384	0.525449	0.14359	0
		0.864424	0.324159	2.02673	1.8766	0	0
		0.756371	0.864424	0.150128	0.750641	0.430769	0
		1.40469	0.864424	1.8766	1.27609	4.59487	5.16923
		0.324159	1.18858	1.8766	1.20103	0.430769	0
		1.18858	1.62079	2.17686	0.675577	0.861538	0
		1.29664	0.108053	1.8766	1.57635	0.574359	0
		1.62079	0			0	0
		0.756371	0.216106			0.430769	0
		0	0.216106			2.29744	0.287179
		1.29664	0.324159			0.14359	0
		2.05301	0.432212			0.14359	0
		0.756371	0			0	0
		0.216106	0.216106			0.574359	0
						0.430769	0
						0.430769	0.287179
						0.717949	0
						0.14359	0
						0.574359	0
						0.287179	0
						0	0
						0.574359	0.287179
						0	0
						0.287179	0
						0.717949	0
						0.574359	0
						1.4359	0
						0.287179	0
						0.717949	0
						0	0
						0.861538	0.14359
						1.00513	0.14359
						0.14359	0
						0.861538	0
						0.430769	0
						0.574359	0
						0	0.14359
						1.57949	0
						0.14359	0
						0.861538	0
						0.287179	0
						0.430769	0
						0.430769	0.14359
						0	0
						0.14359	0
						0.14359	0
						0.861538	0
						0.861538	0
						1.86667	0
						0.287179	0
						1.72308	0
						0.574359	0
						1.86667	0.14359
						1.86667	0
						1.14872	0
						1.72308	0
						0.574359	0.14359
						2.15385	0
						1.57949	0.14359
						3.01539	0
						0.861538	0
						0.574359	0
						0.861538	0
						1.00513	0
						0.14359	0
						0.287179	0
						0.287179	0
						0.717949	0
						0.14359	0
						0.430769	0
						0.861538	0
						0.287179	0
						0	0
						0.287179	0
						0.287179	0
						0.430769	0
						0.717949	0
						0.574359	0
						0	0.574359
						0.14359	0.14359
						0.14359	0
						0.287179	0

## Sheet: Fig.6e1
inf. Sal + ip coc		inf. SCH + ip coc		inf. Sulp + ip coc
pre	post	pre	post	pre	post
-194.4	430.6	189.9	247.3	31.2	430.7
24.3	168.8	-200.5	-51.3	-153.9	-262.2
38.4	311.6	-17.1	-14.1	-120.1	-6.2
223.3	329.3	25.8	339.5	-54.9	84.3
-174.1	-76.4	-130	23.9	43.4	289.3
77.5	528.6	0.4	38	-43.9	291.7
-227.5	173.6	-57.3	23.4	192.8	345.6
193.1	288.6	102.2	217.9	62.7	381.3

## Sheet: Fig.6e2
	inf. Sal + ip coc								inf. SCH + ip coc								inf. Sulp + ip coc
day 1		8549.9	5976.9	9046.2	7051.7	5981.9	7590.1	7093.2	8331.5	7808.8	4737.6	7646.8	8461.7		7565.1	7367.3	7741	7351.8	9521.2	4895.7	7557.1	6185.8	4396.7	6478
day 2		8968.6	11200.4	9831.9	9627.6	8256.4	8260.6	8254.4	7409.1	5979.5	4393.9	7287.8	8580.1		4471.2	7189.9	7564.9	8432.8	8281.9	8745.2	9512.1	4469.8	6546	7935.4
day 3		11915.9	10802.7	11840.4	9785.7	11041.1	9079.3	9358.4	6928.2	4896.9	3133.7	5670.5	5163.3		5234.8	5469	6601.4	5110.8	7124.6	6318.7	8463.2	5337.6	4326.9	5379.7
