# Supplementary material for: Cocaine induces locomotor sensitization through a dopamine-dependent VTA-mPFC-FrA cortico-cortical pathway in male mice
Source: Nat Commun. 2023 Mar 21;14:1568. doi: 10.1038/s41467-023-37045-3 (PMC10030897; doi:10.1038/s41467-023-37045-3)
Supplement: Supplementary file 4 — Source Data [file 41467_2023_37045_MOESM4_ESM.zip › Source Data/Fig.S10.xlsx]

## Sheet: S10c
sham		6-OHDA
basal	coc	basal	coc
1.71232	0.326897	2.6819	1.32518
2.33498	1.47104	1.34095	0.165647
1.86798	0.163449	2.44527	0.662588
0.622661	0.163449	2.76078	4.05835
0	0	1.41983	0.496941
0.933992	0	0.394398	0.579764
1.86798	0.817243	1.41983	0.993882
0.155665	0	1.49871	1.07671
0.778326	0.817243	3.62846	0.331294
1.55665	0.490346	0.473277	0.082823
1.71232	1.14414	1.89311	1.15953
1.24532	1.14414	0.788795	0.082823
0.778326	0.163449	2.05087	1.408
1.55665	0.490346	2.6819	2.816
4.82562	0.980691	1.41983	0.579764
6.38228	8.33588	0.394398	0.165647
0	0	0	0.662588
2.64631	0.653794	2.28751	1.408
4.98129	4.24966	3.4707	3.06447
7.78326	3.26897	2.99742	1.24235
0.933992	0.653794	3.0763	1.82212
0.622661	0.490346	0.394398	0
0.622661	0.326897	3.78622	0.911058
0.778326	0.326897	3.70734	4.72094
0.622661	0.326897	1.02543	1.49082
0.311331	0	5.12717	3.14729
1.40099	0.326897	5.12717	3.97553
1.08966	0.817243	2.20863	0.828235
2.17931	0.653794	3.39182	5.13506
2.17931	1.96138	0.867675	1.65647
1.55665	0.490346	2.20863	0.414117
0.466996	0	0.315518	0
0.466996	0.817243	3.15518	3.06447
0.933992	0.163449	1.26207	0.828235
1.71232	0.163449	5.36381	2.31906
0.933992	0.653794	0.867675	0.082823
1.55665	0.490346	2.28751	1.73929
1.08966	0.326897	1.02543	0.24847
0	0	1.89311	0.414117
1.40099	0.163449	0.631036	0.082823
2.95764	0.326897	0.552157	2.23623
2.64631	0.163449	2.36639	0.745411
1.40099	2.45173	1.49871	0.414117
0.466996	0	1.57759	0.414117
0.311331	0.163449	1.89311	2.56753
0.778326	0.490346	0.788795	2.56753
2.95764	3.26897	0	0.24847
3.11331	4.24966	1.02543	0.496941
2.49065	0	0.394398	0.082823
1.08966	0.817243	0.315518	0
1.08966	0.817243	1.12157	0.543529
1.08966	0.163449	1.98431	0.543529
0.466996	0	1.55294	0
0	0	0.77647	0
0	0.326897	0.258823	0
1.08966	0.163449	1.38039	0.181176
0.311331	0.326897	3.96862	3.71412
1.24532	0.326897	0.431372	0.271765
0.622661	0.326897	0.258823	2.71765
0.155665	0	0.086274	0.543529
0.622661	0.163449	1.12157	0
0.185082	0.583009	1.38039	0
0	0	0.258823	0
1.48066	0	0.603921	0.181176
0.740329	0.388673	0.603921	0
0.925412	0.777346	0.172549	0.271765
0.370165	0	0.517647	0.181176
0.185082	0.388673	1.38039	2.80823
0.370165	0.583009	0	0
1.11049	0.777346	0.77647	0.181176
0.370165	0	0.517647	0
0	0	1.12157	0.181176
0.740329	0.583009	0.603921	0
0.185082	0.194336	0.345098	0
0.185082	0.388673	0.431372	0
0.370165	0	0.603921	0
0.185082	0	0.172549	0.452941
0.925412	0.388673	0.345098	0.543529
0.925412	0	0.431372	0.271765
0	0	0.258823	0.271765
1.29558	0	0.603921	0.181176
0	0	0.690196	0.090588
0	0	0.862745	0.090588
0	0	0.172549	0.181176
0	0.388673	0.172549	0.181176
0.370165	0	0.690196	0
0.370165	0	0.431372	0.090588
0.185082	0.194336	0.77647	0.452941
0	0	0.690196	0.634117
0	0	0.345098	0
0	0	0.603921	0.634117
1.11049	0	0.949019	3.44235
0.370165	0	0.345098	0
0	0	0.345098	0
0	0	1.29412	0.090588
0.245142	0	0.949019	0.090588
0.612855	0	0.603921	0.090588
0	0	0.603921	0.090588
0.735427	0	0.517647	0
0.245142	0.386099	1.46667	0.543529
1.10314	0.386099	3.53725	3.44235
1.34828	0	1.63922	0.271765
1.10314	0.257399	0.690196	0
3.7997	1.0296	0.431372	0.271765
3.06428	2.83139	1.63922	0.090588
2.08371	0.257399	0.603921	0
0.735427	0	2.67451	0.99647
1.10314	0	0.603921	0
0.122571	0	1.98431	2.08353
0.245142	1.9305	0.431372	0.090588
0.980569	0.386099	1.03529	0.452941
0.122571	0.1287	1.46667	0.090588
0.735427	5.66278	0.431372	0.452941
0.245142	0	0.77647	0.181176
1.96114	0.643498	0.431372	0.271765
0.735427	0.1287	1.29412	0.181176
0.612855	0.1287	0.258823	0.090588
1.10314	0	0.172549	0.090588
0.490284	0.386099	1.81176	0
1.10314	0	0.603921	0.090588
0.490284	1.0296	0.258823	0.905882
2.08371	1.1583	0.258823	0.271765
0.490284	0.643498	1.72549	0.452941
1.10314	0.257399	0.949019	0
1.22571	0.257399	0.172549	0
1.96114	0.386099	0.492997	0
0.367713	1.0296	0.739495	0
2.69656	0.772198	0	0
1.34828	2.70269	1.72549	0.172549
0.735427	0.1287	0.985994	0.258823
0.612855	0.514799	0.821661	3.62353
1.59342	0	0.985994	5.52156
0.612855	0.1287	1.06816	0
3.43199	5.53409	0.739495	0.862745
0.367713	0.257399	0.985994	0
1.10314	0.1287	1.80766	0
1.22571	0	1.06816	0.086274
0.122571	0	1.06816	0
0	0	1.06816	0
0.612855	0	1.06816	0
1.10314	0.257399	0.246498	0.172549
3.7997	0.900898	0.657329	0
1.22571	0.257399	0.739495	0
0.490284	1.287	0.082166	0
2.08371	0.900898	1.23249	1.98431
0.122571	0.514799	0.821661	0
0.245142	0.1287	0.657329	0.690196
0.612855	0	0.492997	0
0	0	0.328665	0
0	0	0.246498	0
0	0	0.410831	0
1.7687	0	1.56116	0
2.58502	0	1.31466	0.086274
1.90475	0	0.985994	0
0.68027	1.42857	1.88982	0
0.272108	0.142857	1.23249	4.4
0.408162	0.142857	1.88982	2.76078
0.68027	0.142857	2.46498	0.258823
1.22449	1.85714	1.39682	0.086274
4.08162	1.85714	1.39682	0
3.94556	1.28571	2.46498	0
0.544216	0	0.739495	0.172549
0.272108	0.142857	1.88982	0.172549
0.408162	0.85714	0.328665	0
0.68027	0	0.903828	0
1.63265	0.85714	0.739495	0
0.68027	0.42857	0.903828	0
0.272108	0	0.082166	0
1.90475	0.85714	0	0
0.272108	0.285713	1.06816	0
0.408162	0	0.328665	0.172549
0.136054	0	0.410831	0.086274
0.136054	0	0.164332	0
0.136054	0	0.575163	0
0.544216	0	0.903828	0
0.136054	0	0.492997	0
0.816323	0.85714	0.903828	0
0.136054	0	0.410831	0
0.272108	0.285713	0.328665	0
0.68027	0	0.328665	0
0	0.42857	0.082166	0
0.816323	0	0.575163	0.431372
0.272108	0	2.21849	0.172549
0.136054	0	1.47899	0.517647
1.49659	5.28569	0.985994	0.172549
0.272108	0.142857	1.39682	3.3647
0.136054	0	0.739495	1.55294
1.49659	0.142857	0.492997	0.172549
0	0	0.739495	0.172549
0	0	0.164332	0
0.544216	3.71427	0.246498	0
0.544216	0.142857	0.492997	0.086274
0.544216	0.142857	0.657329	0
0.845741	0	0.575163	0
2.39627	2.36807	0.985994	0
0.704784	0	0.739495	3.62353
0.845741	0	0	1.72549
2.39627	0.888028	0.985994	0.172549
2.39627	1.48005	0.492997	0.086274
0.845741	0.740023	0.364818	0
3.38296	0.740023	1.00325	0
0	0	1.91529	0.191529
0.140957	0.148005	2.0065	0.287294
0.281914	2.66408	0.729635	0
0.563827	0	1.18566	0.095765
0.704784	0.740023	2.82734	3.06447
2.11435	0.148005	0.273613	0.191529
1.55052	0.444014	1.45927	0.670353
0.42287	0	0.273613	0.095765
2.67818	0.888028	1.36807	3.16023
1.55052	0.740023	0.273613	0
1.26861	0	1.91529	0.861882
1.12765	0.888028	1.55048	0.191529
1.40957	0.148005	0.912044	0.095765
0.563827	0.296009	0.091204	0
1.12765	3.2561	0.547227	0.287294
4.51062	0.592018	1.00325	0.287294
0.845741	0.148005	2.28011	4.69247
3.242	3.2561	2.46252	0.670353
0.42287	0	0.091204	0
1.26861	1.33204	1.55048	0
0.140957	1.77605	0.638431	5.74588
0.563827	0	0.273613	0
1.26861	0.444014	0.729635	2.01106
1.12765	0	0.182409	0
0.281914	0	1.00325	0.383059
0.42287	0	1.18566	0.095765
0.704784	0	0.091204	0.191529
0	0	1.36807	0.383059
0.42287	0.148005	0.456022	0
1.26861	0.444014	0.729635	0.191529
1.69148	0.444014	0.547227	0
0	0	1.64168	0.095765
0	0.148005	0.912044	0
0.140957	0.148005	0.273613	0.478823
0.42287	0.148005	0.638431	0.191529
0.563827	0.296009	2.0977	0.191529
0.140957	0.296009	0.638431	0.095765
0	0.296009	0.456022	0
0.42287	0	1.00325	0
0.563827	1.77605	2.0977	0
1.26861	0.296009	0.364818	0.095765
0.281914	0.148005	0.456022	0.861882
0.42287	0.740023	1.09445	1.05341
0.42287	0.888028	0.638431	0
		0.364818	0
		0.912044	0
		0.091204	0
		3.00975	0.478823
		1.36807	0.095765
		1.18566	0
		1.64168	0
		0.091204	0
		0.912044	0.191529
		0.547227	0
		0	0
		0.924369	5.17647
		1.23249	0.107843
		1.23249	0.215686
		1.54062	0
		1.12979	0
		1.02708	0.431372
		2.15686	4.20588
		1.02708	0.647058
		0.410831	0.215686
		0.205415	0
		0.102708	0
		0.308123	0
		0.308123	0.107843
		0.718954	0.323529
		0	0
		0.102708	0
		0.616246	0
		0.205415	0.107843
		0.616246	0.323529
		1.23249	0
		0.308123	0
		1.12979	0.107843
		0.410831	1.18627
		0	0
		0.308123	0.107843
		0	0.107843
		0	0
		0.308123	0
		0.102708	1.40196
		0.410831	0
		0.205415	0
		0.102708	0.107843
		1.84874	0.431372
		0.513538	0
		2.25957	1.83333
		0.205415	0.107843
		0.513538	0.107843
		0.205415	0
		0.102708	0
		0.308123	0
		0.513538	0
		0.102708	0
		2.77311	0.647058
		0	0
		0	0
		0.205415	0.107843
		0	0.215686

## Sheet: S10e
pre.	inf. coc	i.p. coc
0	0	0
0.287106	0.057421	0
0.574212	0.344527	0
0.574212	0.344527	0
0.669914	0.574212	0
0.765616	0.689054	2.67966
0.47851	0.631633	0
0.382808	0.631633	0
0	0.229685	0
0.382808	1.091	0
0.191404	0.114842	0
0.861318	0.574212	0
0.095702	0.574212	0
0.574212	0.229685	0
0.382808	0.45937	0
0.765616	0.172264	0
1.53123	0.689054	0.95702
1.24413	1.14842	0
0.382808	0.229685	0
4.01948	5.74212	4.40229
0.382808	0.172264	0
0.95702	0.401948	0.574212
0	0.057421	0.095702
0.095702	0.401948	0
0.191404	0.229685	0
0.47851	0.344527	0
1.24413	0.516791	0.095702
0.574212	0.401948	0
0.095702	0.114842	0.095702
0.382808	0.574212	0.287106
0.669914	0.631633	0
0.287106	0.229685	0
0.382808	0.344527	0
0.095702	0.172264	0
0.095702	0.229685	0
0.287106	0.401948	0
1.24413	0.287106	0.191404
2.00974	2.87106	0
0.382808	0.057421	0
1.14842	1.03358	0
0.574212	0.172264	0
0.095702	0	0
0	0	0
0.861318	1.20585	1.53123
0.191404	1.62693	0
3.25387	2.10544	1.72264
1.05272	4.7851	0.574212
0.095702	1.14842	0
1.24413	2.48825	0.287106
0.191404	0	0.095702
1.05272	2.10544	0.287106
0.47851	0.574212	0.191404
0.287106	0.382808	0
2.48825	2.87106	1.43553
0.095702	0.861318	0
0.574212	0.574212	0.47851
0.669914	0.669914	0
2.58395	1.33983	2.00974
0.574212	0	0.191404
1.24413	2.48825	0.669914
7.56046	1.62693	1.62693
0.574212	0.861318	1.05272
0	0.574212	0
0.287106	0.191404	0.095702
1.24413	0	0.287106
1.14842	3.06246	0.382808
1.33983	0.765616	0.287106
0	0	0
0	0.095702	0
0.861318	1.05272	0.47851
0.191404	0.287106	0
0.574212	1.33983	0.382808
2.67966	0.746476	0.574212
0.287106	1.37811	0.287106
1.14842	0.918739	3.63668
7.36905	5.85696	7.08195
3.92378	4.70854	7.08195
2.10544	2.23943	2.10544
1.62693	0.861318	0.191404
0.382808	1.43553	2.67966
1.05272	1.26327	1.33983
3.63668	3.10074	1.62693
2.00974	0.918739	0.47851
2.77536	1.8949	6.02923
1.91404	2.00974	0.191404
0.382808	0.401948	0.191404
1.53123	1.37811	0.382808
1.33983	1.14842	0.191404
0.382808	0.861318	0
0.669914	0.918739	0
2.10544	1.72264	4.8808
3.92378	2.12459	2.77536
1.05272	1.03358	0
0.669914	0.803897	0.47851
0.095702	0.803897	6.79484
0	0.057421	0.191404
1.43553	1.8949	2.39255
0.95702	0.689054	0.287106
0.287106	0	0.095702
0.382808	0.918739	0.095702
0.95702	2.29685	0.095702
1.05272	1.26327	0
2.10544	2.23943	0.191404
1.05272	2.00974	0.287106
4.01948	3.38785	0.47851
1.05272	1.49295	0.382808
1.62693	1.49295	0.287106
1.14842	1.66521	0.095702
0.574212	1.091	0.287106
1.14842	1.091	0.095702
2.58395	1.95232	0.861318
0.765616	0.803897	0.382808
0.287106	0.229685	0.191404
1.14842	1.49295	0.574212
0.574212	0.97616	0.191404
0.669914	0.918739	0.191404
0.861318	1.83748	0.095702
1.81834	1.43553	0.382808
0.574212	1.32069	0.191404
0.382808	0.344527	0
0.765616	1.60779	0.191404
0.191404	0.401948	0
0.669914	0.689054	0.095702
1.43553	1.55037	0
1.14842	1.72264	0.669914
2.20115	2.18201	3.63668
1.05272	1.14842	0.191404
0.287106	0.401948	0.095702
1.24413	2.00974	0.861318
0.765616	1.43553	0.191404
0.765616	0.631633	0.287106
2.10544	1.66521	0.287106
1.24413	0.97616	0.287106
1.24413	1.20585	0.095702
0.47851	0.746476	0
1.43553	1.03358	0
1.05272	0.918739	0.287106
0.861318	0.97616	0.191404
1.81834	1.66521	0.574212
1.05272	0.516791	2.58395
0.47851	0.918739	0.287106
0.574212	0.516791	0
0.47851	0.401948	0
2.20115	0.287106	0.382808
0	0.344527	0
0.861318	0.631633	0.287106
0.382808	0.45937	0
0	0.057421	0
0.861318	0.631633	0.47851
0.382808	0.344527	0
0.574212	0.057421	0
0.574212	0.401948	0.47851
1.62693	0.803897	0.765616
0.191404	0.287106	0
0.095702	0.114842	0.095702
0.095702	0.057421	0
0.095702	0.229685	0
0.382808	0.401948	0
3.44527	1.43553	3.44527
0.095702	0.057421	0
0.095702	0	0.095702
0.095702	0	0
0	0.574212	0
0.191404	0.229685	0.095702
0.669914	0.401948	0.287106
1.91404	1.26327	0.861318
1.72264	5.74212	5.26361
