# Supplementary material for: Cocaine induces locomotor sensitization through a dopamine-dependent VTA-mPFC-FrA cortico-cortical pathway in male mice
Source: Nat Commun. 2023 Mar 21;14:1568. doi: 10.1038/s41467-023-37045-3 (PMC10030897; doi:10.1038/s41467-023-37045-3)
Supplement: Supplementary file 4 — Source Data [file 41467_2023_37045_MOESM4_ESM.zip › Source Data/Fig.S1.xlsx]

## Sheet: S1a
basal	10-20min	20-30min	40-50min
1.05426	1.39535	0.155039	1.15969
0.658915	1.39535	1.24031	0.724806
3.82171	2.17054	1.55039	4.20388
2.89922	1.24031	1.24031	3.18915
2.63566	2.17054	4.18605	2.89922
3.55814	4.34108	2.94574	3.91395
4.34884	2.63566	2.48062	4.78372
1.31783	3.41085	1.24031	1.44961
3.16279	1.55039	2.0155	3.47907
0.395349	0.775194	2.32558	0.434884
4.34884	5.58139	5.89147	4.78372
3.29457	2.7907	2.0155	3.62403
1.31783	0.930233	1.24031	1.44961
4.34884	8.06202	8.52713	4.78372
1.5814	0.930233	1.70543	1.73954
3.82171	1.24031	3.41085	4.20388
3.82171	2.94574	1.55039	4.20388
2.10853	1.70543	2.17054	2.31938
1.44961	0	0.155039	1.59457
1.44961	2.0155	1.24031	1.59457
1.5814	0.155039	0.930233	1.73954
1.05426	1.08527	1.39535	1.15969
1.44961	1.70543	1.24031	1.59457
0.790698	1.08527	0.310078	0.869767
1.44961	1.55039	2.7907	1.59457
1.44961	1.39535	2.0155	1.59457
1.97674	1.08527	0.465116	2.17442
0.131783	0.155039	0	0.144961
1.18605	0.310078	0	1.30465
2.89922	3.25581	3.41085	3.18915
2.76744	2.48062	4.49612	3.04419
3.55814	3.10078	2.94574	3.91395
1.18605	2.17054	3.10078	1.30465
3.16279	3.72093	3.10078	3.47907
0.395349	0	0	0.434884
3.16279	4.8062	1.24031	3.47907
5.27132	6.51163	9.76744	5.79845
2.89922	2.94574	3.10078	3.18915
0.790698	0.620155	1.08527	0.869767
2.50388	1.39535	1.24031	2.75426
2.89922	3.72093	4.8062	3.18915
2.76744	3.10078	1.39535	3.04419
5.79845	10.5426	8.52713	6.37829
1.5814	1.55039	0.465116	1.73954
1.71318	1.39535	1.70543	1.8845
1.84496	1.55039	1.86047	2.02946
3.95349	2.48062	1.86047	4.34884
1.44961	1.86047	2.0155	1.59457
2.89922	4.03101	4.8062	3.18915
3.68992	3.72093	4.03101	4.05891
0.527132	0.465116	0.465116	0.579845
2.24031	2.7907	2.0155	2.46434
1.5814	3.25581	2.17054	1.73954
1.05426	1.08527	0.775194	1.15969
2.24031	2.63566	3.41085	2.46434
2.89922	0.930233	1.08527	3.18915
2.50388	5.11628	1.55039	2.75426
3.29457	1.86047	2.0155	3.62403
3.16279	2.32558	0.775194	3.47907
2.24031	0.775194	1.55039	2.46434
2.10853	0.930233	1.39535	2.31938
0.922481	1.70543	1.55039	1.01473
2.24031	1.24031	1.39535	2.46434
1.71318	2.17054	1.86047	1.8845
3.29457	4.34108	3.10078	3.62403
0.263566	1.39535	1.39535	0.289922
0.395349	0.620155	0.465116	0.434884
1.71318	0.465116	0.775194	1.8845
3.68992	2.32558	1.39535	4.05891
0.263566	0.310078	0	0.289922
3.55814	3.41085	4.34108	3.91395
1.97674	1.70543	1.70543	2.17442
1.5814	1.86047	1.86047	1.73954
1.5814	0.620155	0.775194	1.73954
0.527132	2.0155	1.70543	0.579845
3.68992	5.11628	2.94574	4.05891
1.97674	1.86047	1.39535	2.17442
1.31783	3.87597	5.42636	1.44961
1.84496	1.86047	1.70543	2.02946
1.84496	0.310078	0.310078	2.02946
2.76744	4.34108	4.8062	3.04419
2.10853	3.10078	1.70543	2.31938
1.18605	0.620155	1.55039	1.30465
2.10853	2.32558	3.10078	2.31938
1.44961	2.32558	3.25581	1.59457
2.63566	1.55039	1.08527	2.89922
2.24031	3.25581	4.65116	2.46434
1.84496	1.39535	2.48062	2.02946
1.31783	0.310078	0.310078	1.44961
0.263566	0.465116	0.155039	0.289922
2.63566	1.55039	4.34108	2.89922
1.31783	1.70543	2.0155	1.44961
4.87597	7.28682	6.97674	5.36357
4.6124	1.86047	2.94574	5.07364
1.44961	0.620155	0.930233	1.59457
1.84496	1.08527	0.155039	2.02946
6.32558	2.0155	2.94574	6.95814
1.31783	0.930233	0.620155	1.44961
4.08527	3.87597	2.48062	4.4938
2.37209	4.96124	1.70543	4.71318
1.5814	0.155039	0.465116	0.147287
1.84496	1.86047	1.70543	1.76744
2.10853	1.55039	1.24031	1.47287
0.131783	0.465116	0.310078	0.44186
6.45736	5.73643	3.56589	5.44961
1.18605	0.775194	1.24031	0.736434
0.658915	0.465116	0	0.44186
2.89922	0	2.0155	0
1.71318	2.17054	1.24031	2.06202
1.84496	3.87597	2.0155	3.68217
1.18605	1.86047	1.08527	1.76744
3.82171	4.34108	2.94574	4.12403
0.922481	0.620155	0.310078	0.589147
2.37209	2.48062	1.24031	2.35659
2.63566	1.24031	1.70543	1.1783
1.18605	0.620155	0.465116	0.589147
1.31783	1.70543	1.39535	1.62016
0.922481	0.620155	0.930233	0.589147
1.71318	0.930233	1.24031	0.883721
3.03101	3.56589	1.70543	3.3876
1.71318	2.7907	1.70543	2.65116
1.71318	1.70543	1.70543	1.62016
1.44961	2.0155	0.930233	1.91473
3.16279	2.0155	1.70543	1.91473
1.44961	1.24031	1.86047	1.1783
0.395349	1.86047	1.86047	1.76744
5.00775	4.34108	2.94574	4.12403
2.63566	2.0155	2.32558	1.91473
1.84496	1.55039	4.34108	1.47287
2.89922	2.48062	0.310078	2.35659
1.31783	2.0155	1.86047	1.91473
1.5814	2.17054	0.465116	2.06202
3.29457	1.86047	2.0155	1.76744
1.44961	1.39535	0.775194	1.32558
1.44961	0.930233	0.620155	0.883721
2.24031	1.86047	0.775194	1.76744
5.66667	5.73643	4.49612	5.44961
0.790698	0.775194	2.32558	0.736434
5.93023	3.72093	4.34108	3.53488
3.68992	3.10078	2.63566	2.94574
0.131783	0.310078	0	0.294574
3.29457	2.32558	3.41085	2.2093
4.34884	1.39535	1.70543	1.32558
1.5814	1.24031	0.310078	1.1783
1.05426	1.08527	1.55039	1.03101
1.05426	0.155039	0.620155	0.147287
1.05426	0.465116	1.39535	0.44186
1.71318	2.17054	1.24031	2.06202
2.76744	3.10078	3.10078	2.94574
1.44961	0.930233	0.465116	0.883721
2.24031	2.63566	1.86047	2.50388
2.63566	2.17054	2.63566	2.06202
2.10853	3.56589	2.17054	3.3876
0.527132	0.620155	0.620155	0.589147
2.10853	1.08527	0.775194	1.03101
1.18605	0.310078	1.24031	0.294574
2.63566	2.63566	3.10078	2.50388
2.50388	1.70543	2.7907	1.62016
1.84496	3.41085	1.39535	3.24031
0.790698	0.930233	1.39535	0.883721
1.84496	0.930233	0.775194	0.883721
2.10853	1.08527	2.0155	1.03101
0.658915	0.620155	0.465116	0.589147
1.18605	2.0155	1.08527	1.91473
0.527132	1.08527	0.310078	1.03101
1.44961	1.39535	0.465116	1.32558
0.790698	0.310078	0.155039	0.294574
0.131783	0	0.620155	0
1.31783	1.08527	0.465116	1.03101
0.922481	0.775194	0.775194	0.736434
1.97674	1.39535	1.70543	1.32558
1.44961	1.39535	0.775194	1.32558
2.76744	7.28682	4.8062	6.92248
0.527132	0.930233	1.55039	0.883721
1.97674	1.86047	1.08527	1.76744
2.10853	1.24031	0.775194	1.1783
2.24031	0.620155	0.775194	0.589147
1.18605	1.55039	1.86047	1.47287
2.24031	5.11628	3.72093	4.86046
1.18605	0.620155	1.24031	0.589147
2.10853	1.86047	2.32558	1.76744
3.03101	2.7907	2.17054	2.65116
2.37209	0.465116	1.24031	0.44186
2.10853	1.08527	1.39535	1.03101
2.76744	2.0155	1.55039	1.91473
1.84496	0.930233	0.310078	0.883721
0.527132	0	0.155039	0
1.44961	0.465116	0.465116	0.44186
1.71318	2.0155	2.0155	1.91473
1.5814	0	1.24031	0
5.53488	3.56589	4.8062	3.3876
5.00775	7.5969	10.0775	7.21705
6.72093	2.32558	3.87597	2.2093
2.10853	0.775194	0.620155	0.736434
4.74419	3.87597	3.72093	3.68217
5.00775	9.30233	8.06202	8.83721
1.84496	5.11628	6.35659	4.86046
1.5814	2.17054	0.775194	2.06202
2.76744	2.17054	3.41085	2.06202
0.395349	1.24031	1.08527	1.1783
1.31783	1.39535	2.0155	1.32558
4.34884	2.94574	2.7907	2.79845
1.84496	0.775194	0.310078	0.736434
3.68992	3.87597	2.63566	3.68217
4.48062	3.72093	3.41085	3.53488
2.63566	0	4.65116	0
2.50388	5.27132	6.04651	5.00775
5.66667	5.73643	4.03101	5.44961
4.87597	5.89147	7.90698	5.5969
1.71318	1.70543	2.0155	1.62016
2.37209	0.930233	0.155039	0.883721
1.84496	1.39535	0.775194	1.32558
3.68992	4.96124	4.03101	4.71318
3.42636	0.775194	1.24031	0.736434
1.97674	0.930233	2.17054	0.883721
1.84496	1.70543	1.24031	1.62016
3.95349	5.11628	4.18605	3.97674
3.82171	1.08527	0.620155	0.589147
2.89922	3.41085	1.24031	1.1783
2.24031	1.24031	1.39535	1.32558
5.13954	4.03101	4.65116	4.41861
0.922481	0.620155	1.24031	1.1783
0.131783	0	0.465116	0.44186
2.24031	1.08527	1.08527	1.03101
3.29457	1.55039	4.65116	4.41861
3.68992	4.18605	3.25581	3.09302
5.13954	6.51163	6.35659	6.03876
2.24031	3.25581	3.10078	2.94574
1.71318	1.24031	2.7907	2.65116
3.29457	0.465116	1.55039	1.47287
2.37209	3.41085	2.17054	2.06202
2.10853	0	0.310078	0.294574
1.84496	5.27132	3.41085	3.24031
1.71318	1.24031	1.24031	1.1783
2.50388	1.70543	3.25581	3.09302
5.27132	4.03101	5.58139	5.30233
2.63566	2.0155	1.24031	1.1783
1.44961	0.310078	0	0
2.76744	1.55039	0.465116	0.44186
1.18605	1.24031	1.39535	1.32558
0.922481	0	0.155039	0.147287
1.97674	0.930233	1.24031	1.1783
1.71318	0.310078	2.32558	2.2093
1.18605	2.0155	1.08527	1.03101
0.922481	1.70543	2.32558	2.2093
3.03101	4.34108	3.10078	2.94574
1.18605	0.465116	0.930233	0.883721
0.263566	0.310078	0.155039	0.147287
0.922481	0.310078	0.930233	0.883721
0.658915	0.310078	1.24031	1.1783
0.922481	2.32558	1.08527	1.03101
2.89922	4.18605	2.48062	2.35659
1.44961	2.63566	1.08527	1.03101
4.08527	5.11628	2.48062	2.35659
1.44961	4.03101	2.0155	1.91473
3.55814	5.11628	3.25581	3.09302
0	1.08527	2.17054	2.06202
2.50388	3.41085	2.0155	1.91473
3.16279	4.03101	3.25581	3.09302
4.6124	4.18605	4.8062	4.56589
2.89922	5.11628	2.0155	1.91473
1.5814	2.0155	1.70543	1.62016
0.131783	0	0	0
2.89922	2.48062	4.18605	3.97674
4.48062	3.10078	3.41085	3.24031
4.87597	8.68217	5.58139	5.30233
1.44961	0.620155	1.24031	1.1783
2.24031	1.24031	0.930233	0.883721
1.31783	0.620155	3.41085	3.24031
0.790698	0	1.08527	1.03101
2.63566	1.24031	4.96124	4.71318
1.44961	1.08527	1.55039	1.47287
4.34884	3.56589	4.65116	4.41861
3.82171	3.25581	5.11628	4.86046
3.29457	3.41085	2.63566	2.50388
0.527132	1.70543	1.39535	1.32558
1.71318	1.55039	4.96124	4.71318
1.97674	1.86047	1.70543	1.62016
1.71318	0.465116	1.24031	1.1783
1.31783	1.08527	2.0155	1.91473
3.42636	3.41085	2.94574	2.79845
4.34884	7.75194	9.45736	8.9845
3.03101	3.56589	2.7907	2.65116
2.10853	1.70543	1.24031	1.1783
1.05426	1.39535	1.24031	1.1783
0	0	0.310078	0.294574
2.37209	1.70543	1.39535	1.32558
4.48062	1.86047	4.49612	4.27132
2.50388	4.34108	2.94574	2.79845
6.06202	7.28682	5.89147	5.5969
0	0.155039	0	0
5.4031	5.11628	4.49612	4.27132
4.34884	5.58139	8.21705	7.8062
3.16279	2.32558	2.17054	2.06202
8.56589	9.6124	11.3178	10.7519
4.6124	3.10078	4.34108	4.12403
3.82171	2.7907	4.96124	4.71318
2.24031	2.0155	0.465116	0.44186
1.31783	0.930233	1.24031	1.1783
2.76744	2.32558	2.0155	1.91473
3.03101	4.03101	3.87597	3.68217
5.13954	4.8062	10.3876	9.86822
2.76744	1.55039	3.25581	3.09302
1.71318	2.0155	1.70543	1.62016
0.527132	0.775194	0.465116	0.44186
1.71318	1.70543	2.0155	1.91473
7.11628	9.92248	9.76744	9.27907
1.84496	1.39535	0.930233	0.883721
0.131783	0.155039	1.24031	1.1783
1.05426	0.775194	2.17054	2.06202
1.44961	0.775194	1.39535	1.32558
1.71318	3.56589	1.86047	1.76744
3.55814	2.48062	2.7907	2.65116

## Sheet: S1b
basal	10-20min	20-30min	40-50min
0.155039	0	0	0.620155
2.94574	3.87597	7.44186	0.930233
2.17054	0	0.310078	0.310078
0.930233	0	0	0
3.41085	0.155039	0	0.310078
0	6.97674	2.0155	0.775194
0.155039	0	0	1.08527
0	0	0	0.310078
0.465116	0	0.155039	0.465116
0.620155	0	0	1.55039
0.775194	0	0	5.89147
4.18605	7.5969	2.17054	3.10078
3.41085	0.620155	0	1.08527
0.775194	1.08527	3.72093	0.930233
6.51163	1.39535	10.3876	1.24031
0.155039	2.17054	0.465116	2.32558
2.17054	0.310078	2.7907	0.310078
1.55039	0	0	0.310078
4.18605	0.155039	1.70543	2.63566
1.55039	0	0.310078	4.18605
5.11628	1.55039	1.55039	2.32558
1.55039	0	0.155039	0.775194
1.86047	0.155039	0.620155	0.465116
5.89147	4.18605	1.86047	0.465116
3.56589	4.49612	2.7907	0.465116
0.465116	0	0	0.620155
0.155039	0	0.155039	0.930233
1.08527	0.310078	0	1.39535
0.775194	0	0	0.620155
0.310078	0.155039	0	0
0.155039	0.310078	1.39535	0.930233
0	0	0	0.775194
0.155039	0.155039	0.465116	0.155039
2.94574	2.32558	4.18605	0.155039
1.86047	0	0	0
3.56589	1.08527	0	1.86047
1.86047	1.86047	2.0155	4.65116
1.24031	0.620155	0	7.75194
6.04651	2.48062	2.63566	1.55039
0.775194	0.155039	0	0.310078
1.39535	1.70543	0.310078	0.310078
8.37209	0	3.25581	0.155039
1.70543	0.310078	1.24031	0.155039
1.70543	0.465116	0.310078	0.465116
0.465116	0	0	0.620155
0	0	0	0.310078
2.32558	1.70543	2.17054	0.465116
2.0155	0.310078	2.32558	2.32558
0.620155	0	0.310078	1.08527
0.465116	0	0	0.155039
1.08527	0	0.310078	3.10078
2.94574	0.465116	0	4.96124
4.34108	0	0.465116	0.620155
0	0	0	8.06202
0.155039	0.155039	0.155039	0.155039
1.39535	1.24031	0.155039	1.70543
0.310078	0.930233	2.17054	0.155039
2.48062	1.70543	0.310078	1.08527
0.310078	0	0	0.310078
4.49612	5.42636	1.86047	0.775194
1.08527	0	0	0.620155
0.620155	0.155039	0.930233	1.08527
0	0	0	1.08527
0.620155	0	0.155039	2.94574
0.465116	0	0.930233	7.13178
3.56589	7.5969	5.27132	6.04651
1.86047	0.310078	0.155039	2.17054
0.465116	1.39535	1.08527	0.465116
0.930233	1.24031	1.39535	0.930233
0.775194	0.775194	1.08527	0.155039
0.465116	0	0	2.7907
0.310078	0	5.42636	1.39535
1.08527	0.155039	0.310078	0
0.155039	0.155039	0	0
0.465116	0.155039	0.620155	0
3.41085	0.155039	0	0.155039
0.310078	0.155039	0.155039	7.13178
1.86047	0	0	8.99225
0.155039	0	0.155039	0
1.39535	0.155039	0.155039	0.155039
1.86047	0	0.310078	0
0.465116	0	0	0
2.48062	0	0	8.37209
0	0.155039	0	0
0.310078	1.08527	0.310078	0
0.310078	0	0	4.03101
6.20155	2.94574	2.48062	0.465116
2.32558	2.32558	1.86047	0
2.17054	0	0.310078	1.55039
3.25581	2.94574	4.49612	2.48062
4.03101	1.39535	2.17054	2.17054
6.20155	0.930233	4.34108	0.155039
7.28682	0.310078	0	1.86047
0.155039	0	0	1.08527
0.465116	0	0	4.03101
0.465116	0	0	10.3876
0.465116	0	0	7.75194
0	0	0	5.89147
2.17054	0.775194	0	0
0.155039	0	0	9.6124
1.39535	1.55039	0.465116	0
1.08527	0.930233	0.465116	0
0.310078	0.465116	0.620155	0
0.465116	0	0.310078	0.155039
0	0	0	0
2.0155	2.63566	4.18605	0.155039
0.465116	5.11628	2.48062	0
0.620155	2.0155	0.620155	0
3.10078	0.465116	0	0
5.58139	0	0.155039	2.7907
1.39535	0.155039	0	0.620155
2.0155	0.465116	0.930233	0.310078
5.11628	0.775194	1.24031	4.03101
3.10078	0.775194	1.24031	2.7907
3.56589	1.55039	1.86047	0
2.94574	0.465116	1.08527	4.03101
7.5969	5.58139	7.75194	6.66667
2.7907	0.620155	0.775194	3.56589
2.48062	0.310078	0	0.310078
2.48062	0	0.155039	9.92248
2.32558	0.310078	0.310078	10.0775
4.34108	0	0.310078	5.58139
2.32558	0	0.310078	9.45736
3.87597	0.465116	0.775194	1.39535
1.24031	0.465116	0.465116	2.32558
3.56589	0.155039	0.155039	4.65116
2.32558	2.7907	5.58139	0.155039
4.65116	1.39535	0.620155	0.155039
3.25581	0.465116	1.70543	0.155039
2.17054	0	0	0.155039
2.94574	0.310078	0.310078	2.63566
0.775194	0.155039	0.155039	0.465116
3.10078	0	0	0
0.155039	0	0	0
2.48062	0	0	0.155039
1.24031	0	0.310078	0.310078
1.55039	1.24031	0.465116	0.310078
4.8062	0.310078	0.620155	5.11628
1.70543	0.155039	0	2.63566
2.0155	0	0.310078	0
4.65116	0.310078	0.155039	0.310078
4.03101	0	0.155039	7.5969
3.56589	2.48062	4.65116	11.3178
6.04651	0.155039	0.155039	0
2.17054	2.32558	5.11628	0.620155
1.70543	0.155039	0	0.310078
4.03101	0	0.155039	0
2.0155	0.155039	0	0
5.89147	0.775194	0.465116	0.620155
2.94574	0.155039	0.465116	2.0155
3.72093	0.155039	0.775194	0
2.32558	0	0.310078	0.310078
2.0155	0	0	0
4.65116	0.620155	0	0.620155
1.86047	0.155039	0.155039	0.465116
3.72093	0	0.155039	1.70543
5.27132	4.8062	3.41085	0.155039
5.58139	0.310078	0.310078	1.55039
2.32558	0	0	2.94574
2.17054	0.155039	1.08527	4.18605
0.930233	0.310078	0.775194	1.24031
5.27132	0.775194	0.465116	0
2.63566	0.310078	0.465116	0
3.25581	0.930233	0.310078	9.14729
4.49612	1.24031	0.930233	2.63566
1.08527	0.465116	0.155039	0.155039
2.32558	0.155039	0.310078	0.930233
4.65116	0.155039	0.775194	2.94574
2.32558	0.155039	0.620155	0.155039
2.48062	0.310078	0	8.21705
3.72093	0	0	0.310078
1.55039	4.03101	4.49612	0.155039
5.27132	0	0	6.20155
1.39535	0.155039	0	8.83721
2.48062	0	0	5.73643
2.63566	0.465116	0.775194	0
4.96124	0.465116	0.310078	2.32558
1.55039	0	0.155039	0.465116
2.94574	0.465116	0	0.620155
1.55039	0.465116	0.465116	0
3.56589	0.155039	1.08527	3.25581
0.620155	5.73643	3.56589	0.310078
6.04651	0.620155	1.24031	0.465116
2.94574	0.465116	0.620155	0.930233
4.03101	0.465116	0.465116	7.13178
2.0155	0	0	6.97674
4.49612	0	0.155039	0.465116
2.17054	0.155039	0	0.930233
2.94574	0	0	0.465116
2.0155	0.310078	0.155039	5.42636
5.73643	0.465116	0.620155	0
8.06202	1.08527	1.24031	2.17054
2.17054	0	0	0
2.0155	0	0	3.10078
3.10078	0.465116	0.465116	0.155039
4.34108	0	0	0.155039
2.7907	0.155039	0.620155	0
2.94574	0.310078	0	0
1.86047	1.39535	0.930233	5.42636
1.70543	0.155039	0.155039	1.55039
4.34108	0	0	0.930233
3.87597	0.465116	0.155039	0.155039
5.42636	1.70543	1.70543	0.155039
2.32558	0.310078	0	0.155039
3.41085	0.155039	0.155039	1.86047
2.17054	0	0	0
2.0155	0.155039	0	0
2.32558	0	0.310078	0.620155
1.55039	0	0.155039	2.32558
5.42636	0.310078	2.32558	0
3.25581	0.155039	0.310078	1.08527
0.930233	0	0.155039	0.155039
1.24031	1.08527	1.39535	0.155039
2.32558	0	0	1.24031
3.56589	2.0155	6.97674	0
2.0155	0	0	3.10078
1.86047	1.70543	3.41085	1.70543
1.39535	0	0.310078	0
4.8062	3.72093	1.55039	0.775194
6.8217	1.39535	0.310078
0.620155	0.155039	0.155039
2.7907	0.620155	0
2.32558	5.27132	5.89147
0.775194	0.775194	0.155039
0.775194	0.620155	4.03101
0.465116	0.155039	0
2.48062	0.310078	0.620155
1.86047	0.930233	2.32558
0.465116	0.465116	0
2.17054	0.155039	0.465116
0.620155	3.56589	5.11628
0.775194	0.465116	0
0	0	1.08527
1.24031	0.155039	0.155039
0.310078	0.155039	0.310078
0.310078	0.155039	0
1.08527	0.620155	0
0.310078	0.155039	0
2.7907	1.08527	0.465116
0.620155	0.155039	0.465116
6.20155	4.34108	10.5426
2.48062	8.37209	9.30233
0.465116	7.28682	0.620155
7.75194	7.44186	6.66667
2.94574	0	0.465116
0.930233	0.465116	0.310078
6.66667	6.97674	4.96124
13.7985	6.66667	12.093
4.96124	4.34108	9.6124
1.24031	1.08527	0.310078
0.930233	0.930233	0.310078
1.70543	4.65116	7.75194
8.06202	3.56589	10.0775
3.72093	2.7907	2.94574
0.310078	0.620155	0.620155
2.17054	0.155039	0
0.775194	1.70543	0
8.68217	13.0233	9.92248
5.73643	1.70543	0.620155
0.775194	0.620155	5.42636
1.39535	5.58139	7.44186
7.75194	3.41085	9.45736
1.08527	0	0
1.70543	0.930233	5.11628
4.03101	8.21705	5.58139
2.7907	2.94574	0.310078
0.775194	6.51163	0.310078
5.11628	2.48062	11.4729
0.930233	0	0
1.86047	1.24031	0
0.465116	0.310078	0
0.930233	0	0
3.10078	1.39535	0
0.930233	0	0
0.930233	0.465116	0
1.55039	0.310078	0.775194
0.465116	1.08527	0
0.775194	0.155039	0
0.775194	0.465116	0
3.56589	0.155039	0
0.465116	0	0
0	0	0.155039
0.155039	0	0
0.930233	0.310078	0
4.8062	2.0155	7.28682
1.86047	0.465116	0.465116
1.86047	0.310078	1.55039
2.7907	0.620155	0.465116
2.32558	0.775194	0
2.94574	1.39535	0.310078
2.0155	0.310078	0
1.24031	6.97674	6.04651
2.17054	1.24031	0
1.70543	0.775194	0
3.56589	0.155039	0
1.39535	0.465116	0.465116
0.155039	0.310078	0
8.83721	9.45736	5.11628
1.86047	0.620155	0.310078
0.930233	0.775194	0.465116
1.70543	0	0
1.24031	0	0.155039
1.24031	1.86047	0
1.24031	0.310078	0
2.48062	0	0
0.930233	0	0
0.930233	0.775194	0.930233
1.55039	0.775194	0
3.25581	0.620155	0.310078
1.70543	0.155039	0.310078
1.55039	0	0.155039
0.465116	0	0
4.65116	0.465116	0.620155
0.775194	0	0
0.775194	0.310078	0
1.08527	0.465116	0
3.10078	3.41085	0.310078
3.72093	1.24031	0.465116
1.08527	0.155039	0.155039
2.7907	0.465116	0.155039
1.08527	0.310078	0.155039
2.48062	0.620155	0.155039
0.930233	0.155039	0
3.10078	0.155039	0
0.310078	0.775194	0.155039
0.775194	0	0.620155
1.70543	0.620155	0.155039
1.08527	5.27132	0.620155
