# Supplementary material for: Cocaine induces locomotor sensitization through a dopamine-dependent VTA-mPFC-FrA cortico-cortical pathway in male mice
Source: Nat Commun. 2023 Mar 21;14:1568. doi: 10.1038/s41467-023-37045-3 (PMC10030897; doi:10.1038/s41467-023-37045-3)
Supplement: Supplementary file 4 — Source Data [file 41467_2023_37045_MOESM4_ESM.zip › Source Data/Fig.S13.xlsx]

## Sheet: Fig.S13b
	CaMKIIa-cre-Gi								vGAT-cre-Gq								CaMKIIa-cre-Gq								vGAT-cre-Gi								CaMKIIa-cre-mche								vGAT-cre-mche
day 1	8766.3	8859.2	8963.2	9095.2	8823.4	9024.4	4268.5	4402.6	9429.5	14956.7	5034.1	14508	5184.9	8212.8	3433.1	7928.9	6358.1	7018.3	6754.2	5679.9	8439.8	6875.1	10554.2	4807.4	5360	8426.3	7283.9	3322.5	6835.3	11600.3	7994.6	11467.5	8686.2	5565.2	7947.7	13601.9	5661.8	6918.6	4935.5		12446.5	4224.5	5903	5939.4	6769.4	6832.1	13401.1	6814.3
day 2	8889.3	10389.2	11949.2	15737.3	10139.6	11949.8	7530	11408.1	13270.4	11441.1	6130.2	6800.9	6990.3	9871.8	2668.7	7674.5	10966.8	8626.6	8975.8	11051.9	7640.3	9756.2	12675.4	5565	7277.5	13704.1	8393	8925.4	9718.3	16434.8	10801.3	12823	16370.2	12921.3	11665.4	15124.4	11726.9	10781	9537.6		18801.8	8523.2	13529.6	9080.5	8059.7	12123.2	22353.3	9924.1
day 3	12287.5	12505.9	13283.9	13867.6	12571.4	14622.5	7355.1	14104.1	11287.7	9296.6	8180	7951.2	9045.3	9449.4	4462.9	8052.5	11287.5	13928.6	12350.7	15745.2	12300.5	15274.1	13709.3	8208.9	14032.7	15031.2	11643.2	13707.2	10858	17139.3	12826.1	14937.8	17036.5	16944.6	12002.2	10801.5	15292.1	9200.8	14759.7		15400.2	13318	12417	11572.8	11290.8	12517.9	21932.5	14979.5
