# Supplementary material for: Cocaine induces locomotor sensitization through a dopamine-dependent VTA-mPFC-FrA cortico-cortical pathway in male mice
Source: Nat Commun. 2023 Mar 21;14:1568. doi: 10.1038/s41467-023-37045-3 (PMC10030897; doi:10.1038/s41467-023-37045-3)
Supplement: Supplementary file 4 — Source Data [file 41467_2023_37045_MOESM4_ESM.zip › Source Data/Fig.S2.xlsx]

## Sheet: S2a
Bin Center	basal	sal		basal	coc
0.25	15.1351	10.8108		9.2511	39.6476
0.75	29.1892	23.2432		22.467	59.4714
1.25	42.7027	39.4595		33.0396	71.3656
1.75	55.6757	55.1351		48.0176	78.8546
2.25	72.973	72.973		60.793	87.2247
2.75	81.0811	78.9189		70.9251	92.511
3.25	84.8649	84.8649		77.533	96.0352
3.75	87.027	88.6486		85.9031	96.4758
4.25	90.8108	92.4324		90.7489	96.9163
4.75	93.5135	94.0541		94.2731	98.2379
5.25	95.6757	95.6757		95.5947	99.1189
5.75	96.2162	96.7568		95.5947	99.1189
6.25	97.2973	97.8378		97.7974	99.5595
6.75	98.3784	98.9189		99.1189	100
7.25	98.3784	98.9189		99.1189	100
7.75	98.9189	99.4595		99.5595	100
8.25	98.9189	100		100	100
8.75	98.9189	100		100	100
9.25	98.9189	100		100	100
9.75	98.9189	100		100	100
10.25	100	100		100	100

## Sheet: S2b
Bin Center	basal	sal	basal	coc
0.25	14.2857	14.2857	18.9189	29.7297
0.85	37.1429	34.2857	37.8378	35.1351
1.45	57.1429	42.8571	59.4595	48.6486
2.05	68.5714	62.8571	70.2703	51.3514
2.65	68.5714	74.2857	72.973	56.7568
3.25	68.5714	74.2857	78.3784	64.8649
3.85	80	80	81.0811	78.3784
4.45	88.5714	82.8571	89.1892	83.7838
5.05	91.4286	85.7143	89.1892	89.1892
5.65	91.4286	85.7143	97.2973	89.1892
6.25	94.2857	91.4286	97.2973	97.2973
6.85	97.1429	91.4286	97.2973	100
7.45	97.1429	94.2857	97.2973	100
8.05	97.1429	94.2857	97.2973	100
8.65	100	100	100	100
9.25	100	100	100	100
