# Supplementary material for: Cocaine induces locomotor sensitization through a dopamine-dependent VTA-mPFC-FrA cortico-cortical pathway in male mice
Source: Nat Commun. 2023 Mar 21;14:1568. doi: 10.1038/s41467-023-37045-3 (PMC10030897; doi:10.1038/s41467-023-37045-3)
Supplement: Supplementary file 4 — Source Data [file 41467_2023_37045_MOESM4_ESM.zip › Source Data/Fig.5.xlsx]

## Sheet: Fig.5e
I	II/III	V/VI
0	23	4
1	27	6
0	29	4
0	30	8
0	35	13
0	25	8

## Sheet: Fig.5j
D1-EPSC	D1-IPSC	D2-EPSC	D2-IPSC
83	117	417	192
166	154	177	316
15	18	541	256
78	79	38	32
581	737	83	53
71	18	128	105
279	47	80	11
17	66	49	289
136	22	105	22
27	47	63	341
46	17	39	20
56	160		225
121	31
20	102

## Sheet: Fig.5k
	D1	D2
IPSC only	9.9	5.36
E+I	16.5	17.9
EPSC only	6.6	1.8
PSC-	27	50
