# Supplementary material for: Cocaine induces locomotor sensitization through a dopamine-dependent VTA-mPFC-FrA cortico-cortical pathway in male mice
Source: Nat Commun. 2023 Mar 21;14:1568. doi: 10.1038/s41467-023-37045-3 (PMC10030897; doi:10.1038/s41467-023-37045-3)
Supplement: Supplementary file 4 — Source Data [file 41467_2023_37045_MOESM4_ESM.zip › Source Data/Fig.4.xlsx]

## Sheet: Fig.4c
sham		6-OHDA
basal	coc	basal	coc
0.993272	0.869113	0.504191	1.71425
1.61407	0	0.605029	1.41173
0.993272	0.248318	1.00838	1.21006
1.86238	0.248318	0.302515	0.605029
1.98654	0.620795	0.201676	1.00838
1.36575	4.96636	0.403353	1.00838
0.496636	0.124159	0.302515	1.00838
1.61407	0.248318	0.504191	0.806706
1.86238	0	2.21844	0.806706
1.24159	0.869113	0.907544	1.81509
0.744954	0	1.10922	0.806706
0.248318	0.124159	0.504191	0.504191
2.23486	0	0.806706	0.100838
1.24159	0.372477	1.10922	4.2352
1.86238	0.124159	0.907544	0.403353
1.48991	1.36575	1.00838	0.100838
1.24159	0.124159	0.100838	0.403353
1.48991	0.372477	0.605029	0.100838
0.993272	0	1.71425	3.63017
0.869113	0	0	0.100838
1.61407	0	0.705867	1.21006
0.496636	0.869113	1.21006	0.806706
2.23486	0.744954	1.51257	0.605029
0.496636	0.620795	0.605029	0.907544
3.72477	0	0.302515	0.403353
0.124159	2.23486	1.61341	1.41173
1.48991	0	0.907544	0.605029
1.11743	0.620795	0.403353	0.504191
1.48991	2.7315	0.100838	0.100838
1.48991	1.11743	3.83185	3.63017
2.1107	0.124159	0.302515	0.302515
0.993272	1.86238	0.806706	4.53772
1.24159	0	0.907544	2.01676
3.10398	5.95963	1.41173	1.3109
1.73823	0.372477	0.605029	0.504191
2.23486	0	0.504191	0.302515
0.993272	0.620795	1.91593	1.41173
1.61407	0.248318	7.15951	4.53772
1.86238	0.496636	0.100838	0.201676
2.35902	0	2.92431	2.01676
0.744954	0	0.403353	0.504191
1.61407	0	0.302515	0.403353
2.97982	0	0.504191	0.100838
2.97982	0	0.100838	0.302515
1.86238	0.372477	1.10922	0.403353
0.496636	0.248318	1.61341	0.504191
1.86238	0.372477	1.91593	0.403353
0.248318	0.124159	0.605029	0.302515
0.372477	0.124159	1.00838	0.201676
1.36575	0.124159	0.605029	0
0	0.869113	1.21006	1.21006
7.44954	2.97982	2.82347	2.52095
0.496636	1.24159	0.605029	0.302515
0	0.372477	0.100838	0.100838
0.248318	0	0	0
0.248318	0	0.302515	0.201676
0.744954	0	0.504191	0.504191
0.620795	0	0.201676	1.10922
0.248318	2.1107	1.00838	0.907544
0.744954	0	0.201676	0.100838
0.496636	0.869113	0.605029	0.605029
0	0	0.504191	0.403353
0.124159	0	1.00838	1.00838
0.869113	0.496636	0.302515	0.100838
0.496636	0	0	0.201676
0.496636	0	0.605029	0.302515
0.248318	0.124159	0.605029	0.403353
0.124159	0	0.605029	1.10922
1.61407	0	2.21844	2.42012
1.61407	0	1.61341	0.705867
0.869113	0.124159	1.21006	1.51257
1.86238	0	0.201676	0.302515
0.620795	0.372477	0.403353	0.504191
2.97982	0.496636	0.302515	0.302515
0.620795	0.124159	3.63017	2.21844
0.620795	0	1.3109	1.00838
0.248318	0	0.907544	1.21006
0.744954	0.124159	1.61341	2.21844
0.248318	0.124159	0.403353	0.403353
2.48318	0.124159	0.806706	2.1176
0.248318	0	6.55448	4.03353
0.620795	0.248318	0.100838	0.100838
1.24159	0	1.81509	1.71425
0.124159	0	0.403353	0.100838
0.124159	0.248318	1.71425	1.3109
0.993272	0	2.1176	2.92431
0	0	0.806706	2.01676
1.11743	2.1107	3.02515	2.52095
1.61407	0.620795	1.00838	1.3109
0.993272	1.11743	1.51257	0.605029
2.7315	0.124159	0.504191	0.705867
0.993272	0	1.61341	1.61341
0.372477	0.248318	1.41173	1.00838
0.248318	0	1.21006	1.10922
0.372477	0.248318	0.907544	0.806706
0	0	1.41173	0.705867
0.248318	0	2.21844	1.81509
0	0	3.02515	1.41173
1.11743	0.248318	1.10922	1.41173
0.372477	0	1.21006	0.403353
0	0	0	0.201676
0.869113	0	0.100838	0.705867
0.372477	0	0.907544	0.705867
0.248318	0.248318	0.403353	1.10922
0.372477	0	0.201676	0
0.744954	0.869113	4.33604	4.03353
0.496636	0.248318	0.201676	0.100838
0.744954	0	0.403353	1.21006
0.993272	3.84893	1.21006	1.10922
0.869113	0	0.806706	0.302515
1.73823	0	1.51257	1.00838
0.248318	0.124159	1.21006	0.907544
0.869113	0	0	0.201676
1.86238	0.124159	0.201676	0.201676
1.24159	0.744954	0.403353	1.21006
0.496636	0.496636	0.907544	0.907544
3.10398	3.84893	0.605029	0.302515
3.10398	3.97309	0	0
0.744954	0.620795	0	0
3.84893	0.372477	0	0.302515
2.35902	1.11743	2.92431	1.91593
0.869113	0.124159	0.100838	0.201676
0.620795	0	0	0.100838
0.744954	0	0	0.100838
1.11743	0.124159	0	0
1.36575	0.124159	0.302515	0.201676
4.09725	6.45627	1.00838	1.10922
0.372477	0	0	0.100838
0.620795	0.372477	0.605029	0.806706
0.496636	0	1.00838	0.605029
0	0	0.605029	1.10922
0.620795	0.372477	1.10922	0.806706
1.11743	0	1.3109	2.01676
0.744954	2.23486	0.504191	1.00838
0.124159	0	0.100838	0
0.372477	0	1.10922	1.21006
0.248318	0.124159	0.100838	0.201676
0.248318	0.124159	0.605029	0.201676
0.372477	0.124159	0.504191	0.201676
0.124159	0	0.806706	0.907544
0.620795	0.248318	0.201676	0.302515
2.60734	0.124159	0.403353	0.302515
1.73823	0.248318	2.01676	3.52934
0.124159	3.97309	0	0
0.993272	7.94618	2.31928	3.52934
1.48991	0.124159	0.504191	0.403353
1.86238	0.372477	0.605029	0.605029
2.60734	6.33211	3.22682	1.81509
0.372477	0.248318	0.100838	0.100838
0.248318	0.496636	0.504191	0.302515
0.869113	0.869113	0.504191	0.100838
1.48991	0	0.201676	1.41173
1.98654	0.124159	0.605029	2.62179
0.620795	0.372477	1.61341	0.806706
0	0	0.605029	0.302515
1.48991	0.620795	1.10922	0
0.620795	0.124159	0.504191	0.201676
0.993272	0.124159	0.605029	0.100838
1.73823	5.21468	1.81509	1.71425
0.372477	0	0.302515	2.92431
0.744954	0.248318	0.302515	0.403353
0.620795	0.124159	1.10922	0.100838
0	0.372477	0.302515	0.302515
2.85566	0.744954	1.3109	0.605029
0.496636	0	0.705867	0
0.496636	0	0.605029	0
2.48318	1.73823	0.403353	1.21006
2.97982	7.44954	2.62179	0
0	0.372477	0.907544	0
0.248318	0	0.201676	0.605029
0.248318	1.98654	0.201676	0.201676
0	5.463	0.907544	0.201676
0.993272	1.24159	0.201676	0.504191
1.11743	0	0.605029	0.100838
0.744954	1.11743	1.00838	0
2.23486	1.36575	0.403353	1.21006
3.35229	1.98654	0.504191	0
0.869113	0	0.403353	0
0.496636	0.869113	0.403353	0.504191
0	0	0.302515	0.100838
0.744954	2.35902	0.201676	0.201676
0.248318	0	0	0
0.372477	0.124159	0.504191	0
1.11743	0	0.705867	0.201676
1.98654	0.124159	0	0.100838
0.372477	0	0.605029	1.10922
0.620795	0	0.705867	1.61341
1.48991	0.248318	0.201676	0
0	0.248318	0.504191	0
0.372477	0.744954	0.504191	0
0.496636	0.248318	1.21006	0.100838
0.372477	0.124159	0	0.302515
0	0	0	0.201676
0.372477	0.248318	0.605029	0.403353
0.869113	1.98654	0.100838	0
0.496636	0	0.605029	0
0	0.124159	1.00838	0.302515
0.248318	0.372477	0.100838	0
2.1107	1.61407	0.907544	2.42012
2.1107	2.23486	0.705867	0.605029
1.86238	3.60061	0	0
0.620795	0.124159	1.00838	2.52095
1.48991	1.61407	0	0.100838
3.60061	2.23486	0.504191	3.73101
2.23486	0	0.100838	0
0.248318	0	2.92431	2.82347
1.24159	1.11743	0.504191	0.907544
0.993272	0.620795	0.605029	1.61341
0	0	0.806706	0.907544
1.36575	0	0.705867	1.21006
0.124159	0	0.403353	0.605029
0.744954	0	0.201676	0.403353
0.124159	0	2.82347	2.62179
1.61407	0.124159	0.907544	2.01676
0.124159	0	0.302515	0.302515
1.86238	0.869113	2.01676	2.1176
0.372477	0.124159	1.3109	2.72263
0.869113	0.124159	0.403353	0.605029
1.11743	0.124159	0.806706	1.3109
1.48991	2.60734	1.21006	1.10922
0.620795	0	0.100838	0.605029
1.11743	0	2.31928	2.21844
0.124159	0	2.52095	1.3109
0.124159	0	2.92431	2.72263
0.248318	0	0.201676	0.302515
1.48991	0.124159	0.403353	0.403353
2.35902	0.124159	0.504191	0.705867
0.869113	0	1.21006	0.806706
0.124159	0	0.806706	0.907544
0.869113	0.124159	0.302515	0.605029
0.124159	0	2.82347	1.81509
2.1107	0.496636	3.83185	2.62179
0.248318	0.869113	1.3109	1.61341
0.869113	0.124159	2.21844	2.52095
0	0	2.42012	3.02515
0.248318	0	2.82347	3.83185
0	0	3.32766	3.4285
0.372477	0	2.92431	3.32766
0.124159	0.496636	2.42012	2.21844
0.744954	0.124159	3.73101	3.32766
0.248318	0.248318	1.91593	2.42012
0	0	0.504191	1.61341
0	0	0.302515	1.00838
0.620795	0	1.21006	0.806706
1.86238	0.372477	0.100838	0.302515
1.61407	0	1.41173	1.3109
0.248318	0.248318	0.806706	1.00838
1.73823	5.09052	0.201676	0.201676
1.11743	0.248318	0.201676	1.10922
4.34557	0	0.705867	1.41173
0.869113	0	0.302515	0.605029
1.11743	0	0.302515	0.504191
1.24159	0.620795	1.41173	2.52095
0.744954	0.248318	1.91593	2.21844
0.124159	0	2.31928	2.21844
0.993272	0	1.41173	2.1176
0.496636	0	0.302515	0.806706
1.24159	0.248318	0.201676	0.302515
0.372477	2.48318	0.201676	0.504191
4.46973	7.07706	0.705867	0.504191
3.10398	3.72477	1.61341	1.00838
2.48318	0.124159	0.705867	1.21006
1.36575	0	1.21006	1.61341
1.11743	0.248318	0.100838	0.403353
1.86238	2.85566	1.71425	1.91593
1.48991	0	1.51257	0.302515
0.124159	0.124159	0.806706	1.10922
0.248318	0	1.3109	1.71425
0.248318	0.248318	0.504191	0.403353
0.620795	0	1.51257	2.82347
0.620795	0.372477	0.504191	0.705867
0.496636	0	0	0.403353
1.48991	0.124159	0	0.100838
1.86238	0.372477	0.100838	0.605029
2.97982	3.47645	0.806706	0.705867
0.496636	0	1.3109	1.71425
0.248318	0.124159	0.201676	0.201676
0.869113	0	0.201676	0.403353
0.124159	0	2.21844	1.91593
0.744954	0	0	0.201676
0.248318	0	0.100838	0.302515
2.35902	0	0	0
0.248318	0	0.201676	0
2.60734	0.248318	0.100838	1.00838
0.869113	0.124159	0.504191	0.403353
0.744954	0	0.201676	0.100838
0.620795	0	0	0
0.124159	0.124159	0.302515	0
0.496636	0	0.201676	0.100838
0	0	0.504191	0
0.993272	0	0.302515	0.504191
0.993272	0.248318	2.52095	2.31928
0.744954	0	0.403353	1.21006
0.744954	0	1.00838	0.605029
0.124159	0	0.403353	0.302515
0.620795	0	0.302515	0.302515
0.372477	0	1.00838	0.705867
0.496636	0	0.201676	0.302515
0.620795	0	0.806706	0.100838
0.869113	0.248318	1.00838	0.403353
0	0	1.10922	0.302515
0.248318	0	0.806706	3.52934
0	0	0.907544	0.201676
0.869113	0	1.10922	0.201676
0	0.124159	0.201676	0
0.372477	0	0	0.100838
0.248318	0.744954	0.302515	0
0.496636	0	0.705867	0
0.744954	2.85566	0.705867	0.201676
0.620795	0.372477	0.403353	0.302515
0.372477	0	0.201676	0
1.36575	0	0	0
0	0	0.302515	0
0	0	0.100838	0
0	0	0.907544	2.21844
1.61407	0.993272	0.100838	0
1.36575	0	0.403353	0.504191
0	0	0.201676	0
0.496636	0	0.605029	1.41173
0.993272	0.993272	0	0.100838
0.248318	1.11743	0.403353	0.302515
0.869113	1.24159	0	0
0.372477	0	0.100838	0.403353
1.61407	0	0.806706	1.41173
0.496636	0.869113	0.403353	0.403353
0.620795	2.48318	1.91593	1.41173
0.248318	0	1.71425	1.81509
0	0.869113	0.605029	1.51257
0	0	0.907544	1.91593
0	0	1.41173	3.02515
0	0	2.52095	3.02515
0	0	2.42012	1.00838
0.372477	0.124159	0.806706	0.605029
0.496636	0.993272	1.21006	1.71425
0	0	1.41173	0.605029
0	0	0.705867	0.705867
1.36575	2.1107	0.806706	0.403353
0.869113	0.124159	3.22682	1.91593
0.124159	0.744954	1.91593	1.21006
0.248318	0	1.3109	0.806706
0.372477	0	0.907544	1.21006
0.124159	1.73823	1.00838	1.61341
0.620795	0.124159	1.71425	2.21844
2.23486	1.61407	2.52095	2.62179
2.7315	0.372477	2.62179	1.71425
1.73823	2.48318	1.3109	1.51257
0.744954	0.372477	3.52934	2.42012
0.124159	0.124159	2.82347	2.31928
1.24159	1.24159	0.907544	0.705867
2.7315	0.248318	1.71425	2.01676
2.60734	3.47645	1.61341	1.10922
0.620795	0.124159	2.52095	2.82347
4.46973	0.372477	3.32766	3.02515
3.22813	0	1.41173	1.21006
4.22141	0.372477	1.21006	2.1176
0.993272	1.61407	1.21006	1.21006
1.98654	0.496636	2.42012	2.1176
1.61407	0.372477	1.81509	2.1176
0	0	0.302515	0.403353
1.11743	0.124159	0.605029	1.3109
0.869113	0	1.61341	3.4285
0.993272	0	0.403353	0.504191
0.744954	2.60734	1.10922	0.403353
1.48991	0	1.3109	1.51257
1.61407	1.24159	1.61341	2.72263
0.372477	0	1.10922	0.907544
0.869113	0	1.41173	1.3109
0	0	0.403353	0.504191
0.620795	0.372477	1.41173	1.00838
1.98654	0.993272	1.21006	0.907544
0.993272	3.10398	1.21006	1.21006
1.24159	0	0.302515	0.302515
3.22813	5.95963	0.705867	1.00838
0.869113	0.124159	0.605029	0.605029
2.35902	0.372477	1.21006	1.71425
1.11743	0.496636	1.3109	1.21006
1.73823	0.993272	0.806706	0.907544
0.744954	2.35902	1.3109	1.41173
0.248318	0.124159	2.01676	1.81509
0.372477	2.35902	0.907544	0.806706
1.24159	1.73823	1.10922	1.81509
0.124159	0.124159	1.81509	1.81509
1.61407	0	0.302515	1.10922
0.124159	0.124159	1.61341	2.01676
0.372477	0.124159	2.21844	1.41173
0.496636	0.124159	0.907544	2.42012
0.248318	0.993272	1.91593	1.3109
0	0	2.31928	2.1176
0.124159	0.248318	0.907544	1.51257
0.496636	0.248318	0.907544	1.21006
1.11743	0.993272	2.42012	2.82347
1.61407	0.620795	3.02515	2.31928
4.59388	3.60061	3.22682	2.82347
0.124159	0.744954	2.82347	2.42012
0.620795	6.45627	1.61341	3.02515
0.620795	0	1.51257	1.41173
0.869113	0.620795	0.907544	1.71425
0.744954	2.7315
0.372477	0.496636
2.1107	0.620795
0.620795	0
1.36575	0.124159
0.124159	1.24159
0.248318	0.372477
2.60734	0.124159
0.744954	0.248318

## Sheet: Fig.4f
amplitude (pA)					HHD (s)
basal	sal	basal	coc		basal	sal	basal	coc
53	49	34	40		2239.13	2643.48	1826.09	2739.13
74	65	78	114		2834.78	2647.83	2917.39	6478.27
41	42	65	82		2047.83	2095.65	2252.17	4217.39
49	53	98	135		2465.22	2317.39	3217.39	5869.56
119	102	48	57		3534.78	3321.74	1956.52	3626.09
		53	65				2269.57	4913.04

## Sheet: Fig.4h
basal	inf. sal	basal	inf. coc	basal	inf. DA
0.108646	0	0.08022	0.04011	0	0
0.217292	0.162969	1.76484	0.561541	0.815846	0
0.651877	0.407423	2.0055	0.320881	0	0
0.217292	0.244454	1.84506	0.802202	0	0
1.95563	0.407423	1.04286	0.08022	0.135974	0.135974
0	0	1.2033	0.842312	0.407923	0.135974
0.108646	0.162969	1.2033	0.16044	1.22377	0.271949
0.86917	0.651877	1.04286	0.320881	0.407923	0.135974
0.217292	0.407423	0.320881	0.04011	1.22377	0.543897
0.543231	0.570392	0.641762	0.401101	0.407923	0.407923
0	0	0.561541	0.16044	0.271949	0.135974
0.651877	0.733362	1.28352	0.08022	1.63169	1.35974
0	0.244454	2.16595	1.40385	2.31156	1.22377
0.108646	0.896331	0.240661	0	4.7591	2.44754
0.325939	0.651877	4.81321	3.69013	1.22377	0.95182
0.434585	0.407423	0.882422	0.04011	0.135974	0.271949
0.434585	0.651877	0.320881	0.08022	0.271949	0.271949
0.217292	0	0.240661	0.08022	0	0
1.08646	1.79266	1.76484	3.20881	0.271949	0
2.49886	0.570392	0.481321	0	1.08779	0.271949
0.86917	0.896331	0.882422	0.04011	1.22377	0.679872
0	0	1.84506	0.16044	1.63169	0.135974
0.217292	0.407423	0.320881	0	2.03961	0.679872
0	0.081485	2.72749	1.64451	0.95182	0.95182
0.217292	0.081485	0.721982	0.240661	1.08779	0.135974
0.108646	0.244454	0.16044	0.04011	1.76767	1.08779
0.108646	0.814846	0.16044	0.481321	0.543897	0.407923
5.6496	3.09642	0.641762	0.04011	1.08779	0.815846
0.217292	0.244454	0.561541	0.16044	1.63169	0
0.217292	0.244454	0.08022	0.04011	0	0.543897
0.434585	0.162969	0.481321	0.561541	2.44754	0.95182
1.19511	1.71118	0.401101	0.16044	3.12741	2.31156
0.543231	0.325939	0	0	0.95182	1.49572
0	0.162969	0	0.16044	1.22377	0.135974
0	0	0.641762	0.16044	1.08779	0.407923
0	0.407423	0.401101	0.16044	0.271949	0.135974
0.760523	1.79266	2.08573	0.401101	0.407923	0
0.651877	1.95563	0.481321	0.08022	0.95182	0.271949
1.73834	1.71118	0.08022	0.320881	0.271949	0
0.217292	1.0593	0.16044	0.401101	2.03961	0
0	0.081485	1.68462	0.481321	1.22377	0
0.108646	0.488908	0.561541	0.16044	1.76767	0
0.108646	0.081485	0.401101	0.240661	1.35974	0.679872
0	0	0.962643	0.641762	1.08779	0
0	0	0.320881	0.401101	0.271949	0.135974
0.108646	0.162969	1.36374	0.320881	0.815846	0
0.543231	0.896331	0.962643	0.481321	0.135974	0
4.12856	3.42236	1.04286	0.481321	0.135974	0
1.95563	1.87415	0.16044	0	3.67131	2.31156
0.108646	0.733362	0.16044	0.08022	0.95182	2.85546
0.434585	0.407423	0.481321	0	0.135974	0
0	0.081485	0.721982	0.401101	0.95182	0.543897
0.325939	0.570392	0.641762	0.08022	0.271949	0.135974
0.86917	0.488908	0.08022	0	1.90364	0.407923
0.760523	2.03712	1.36374	0.802202	2.58351	3.39936
1.73834	0.896331	0.721982	0.16044	1.22377	0
0.217292	0.081485	1.04286	0.320881	1.35974	0.407923
0.434585	0.325939	0.401101	0	0.407923	0
0.760523	0.244454	0.16044	0	0.271949	0
0.217292	0.896331	1.76484	0.16044	0.407923	0
0.543231	1.62969	0.320881	0.16044	0.407923	2.31156
0.108646	0.244454	1.52418	0.320881	0	0.135974
0.543231	0.488908	0.320881	0.08022	0.543897	0.543897
0	0.244454	0.401101	0.401101	0	0
0	0	1.28352	1.04286	0.271949	0
0.108646	1.0593	0.561541	0.641762	0.815846	0
0.108646	0.081485	0.641762	0.08022	0	0
0.543231	0.570392	0.481321	0.962643	0.815846	0
0.108646	0.162969	0.721982	0.481321	0	0
2.8248	1.71118	0.240661	0.08022	0	0
2.39022	1.19511	0.08022	0.08022	0.135974	0.135974
1.30375	0.325939	0	0.08022	0.407923	0.135974
0.977816	0.760523	0.401101	0.641762	1.22377	0.271949
0.325939	0.651877	1.12308	0.320881	0.407923	0.135974
2.93345	5.54096	1.44396	0.882422	1.22377	0.543897
0.543231	0.977816	0.641762	0.240661	0.407923	0.407923
2.17292	3.36803	1.44396	1.6044	0.271949	0.135974
0.651877	1.4124	2.40661	1.12308	1.63169	1.35974
1.30375	1.84699	1.28352	1.76484	2.31156	1.22377
2.49886	1.95563	1.6044	0.802202	4.7591	2.44754
0.977816	4.45449	0.882422	0	1.22377	0.95182
0.434585	0.651877	1.36374	0.481321	0.135974	0.271949
1.4124	1.95563	1.28352	0.16044	0.271949	0.271949
0.543231	0.86917	1.2033	0.16044	0	0
3.15074	2.49886	1.76484	2.48683	0.271949	0
1.30375	1.84699	3.60991	0.561541	1.08779	0.271949
1.95563	1.95563	1.2033	0.08022	1.22377	0.679872
1.73834	2.39022	0.320881	0	1.63169	0.135974
1.08646	0.325939	0.561541	0.16044	2.03961	0.679872
1.08646	0.86917	2.56705	3.04837	0.95182	0.95182
0.651877	2.60751	0.882422	0.320881	1.08779	0.135974
1.08646	0.434585	0.802202	0.240661	1.76767	1.08779
0.977816	1.73834	0.962643	0.721982	0.543897	0.407923
1.84699	2.28157	0.320881	0	1.08779	0.815846
1.08646	2.17292	0.721982	0.08022	1.63169	0
1.52105	1.08646	1.2033	1.04286	0	0.543897
1.62969	1.52105	0.561541	0.08022	2.44754	0.95182
0.760523	0.325939	0.641762	0	3.12741	2.31156
2.49886	0.543231	0.240661	0	0.95182	1.49572
2.39022	3.04209	0.802202	0.16044	1.22377	0.135974
3.25939	2.8248	0.481321	2.32639	1.08779	0.407923
3.91126	4.2372	0.481321	0.401101	0.271949	0.135974
3.47668	4.88908	0.240661	0.16044	0.407923	0
1.30375	0.977816	0.16044	0.882422	0.95182	0.271949
0.325939	0.434585	0.802202	0.16044	0.271949	0
2.28157	1.95563	1.04286	0.240661	2.03961	0
0.86917	0.543231	0.16044	0	1.22377	0
1.30375	0.543231	0.962643	0.240661	1.76767	0
0.434585	0.217292	1.44396	0.882422	1.35974	0.679872
0	0	1.36374	0.16044	1.08779	0
0.434585	0.760523	0.882422	0.16044	0.271949	0.135974
4.2372	5.32366	0.721982	0.16044	0.815846	0
5.10637	2.93345	0.481321	0.882422	0.135974	0
4.56314	2.49886	0.08022	0	0.135974	0
1.62969	1.4124	0.08022	0.240661	3.67131	2.31156
1.73834	2.17292	0.962643	0.320881	0.95182	2.85546
0.434585	0.108646	0.882422	0.641762	0.135974	0
0.86917	1.4124	0.721982	0.16044	0.95182	0.543897
1.30375	1.95563	0	0	0.271949	0.135974
0.108646	0.325939	1.28352	0.16044	1.90364	0.407923
0.108646	0.108646	0	0	2.58351	3.39936
0.543231	0.543231	1.44396	0.481321	1.22377	0
0.434585	0.108646	1.12308	0.08022	1.35974	0.407923
1.95563	2.8248	0.802202	0.401101	0.407923	0
2.39022	0.325939	1.68462	0.240661	0.271949	0
0.977816	0.86917	1.92528	0.08022	0.407923	0
2.8248	1.52105	1.84506	0	0.407923	2.31156
1.30375	1.4124	1.2033	1.04286
1.19511	1.4124	0.16044	0.320881
1.19511	0.543231	3.12859	1.44396
1.30375	1.19511	0.320881	0
1.19511	0.760523	3.20881	2.72749
0.86917	0.325939	1.76484	1.12308
0.434585	0.434585	1.36374	0.561541
0.108646	0.217292	0.481321	0.802202
0.86917	0.651877	2.40661	0.240661
2.17292	1.30375	1.84506	0
0.977816	0.86917	1.76484	0.481321
1.52105	0.760523	0.481321	0.240661
2.39022	1.95563	1.12308	0.240661
3.25939	1.52105	0.802202	1.12308
1.19511	1.52105	3.04837	0.08022
1.30375	0.434585	1.44396	0.08022
0	0.217292	0.320881	0.320881
0.108646	0.760523	0.481321	0
0.977816	0.760523	1.2033	1.04286
0.434585	1.19511	0.802202	0.481321
0.217292	0	0.882422	0.08022
4.67179	4.34585	1.76484	0.802202
0.217292	0.108646	1.68462	2.48683
0.434585	1.30375	0.882422	0.481321
1.30375	1.19511	0.802202	0.16044
0.86917	0.325939	0.962643	0
1.62969	1.08646	0.240661	0.802202
1.30375	0.977816	0.320881	0.08022
0	0.217292	0.16044	0.561541
0.217292	0.217292	0.561541	0.401101
0.434585	1.30375	0.641762	0
0.977816	0.977816	0.561541	0.882422
0.651877	0.325939	0.401101	0.08022
0	0	0.401101	0.300826
0	0	0.401101	0.661817
0	0.325939	1.76484	0.782147
3.15074	2.06428	3.52969	2.16595
0.108646	0.217292	1.2033	1.92528
0	0.108646	2.32639	0.300826
0	0.108646	0.641762	0.240661
0	0	1.68462	0.661817
0.325939	0.217292	1.28352	0.12033
1.08646	1.19511	0.561541	0.240661
0	0.108646	0.561541	0.300826
0.651877	0.86917	1.36374	0
1.08646	0.651877	0.641762	0.12033
0.651877	1.19511	1.2033	0.060165
1.19511	0.86917	0.641762	0.902477
1.4124	2.17292	2.08573	0.842312
0.543231	1.08646	0.962643	0.782147
0.108646	0	0.561541	0.902477
1.19511	1.30375	1.44396	0.060165
0.108646	0.217292	0.320881	0
0.651877	0.217292	1.28352	0.421156
0.543231	0.217292	0.16044	0.782147
0.86917	0.977816	0.721982	0.060165
0.217292	0.325939	2.88793	0
0.434585	0.325939	5.05387	4.81321
2.17292	3.80262	0.401101	0.240661
0	0	0.481321	0.12033
2.49886	3.80262	0.641762	0.360991
0.543231	0.434585	1.04286	0.180495
0.651877	0.651877	1.36374	0.180495
3.47668	1.95563	0.481321	0
		1.6044	0.782147
		0.561541	0.421156
		1.2033	0.300826
		0.481321	0
		1.04286	0.180495
		0.320881	0.060165
		4.01101	3.30908
		1.2033	0.180495
		0.320881	0
		1.36374	0.240661
		0.641762	0.541486
		1.6044	1.08297
		1.68462	0.180495
