# Supplementary material for: Cocaine induces locomotor sensitization through a dopamine-dependent VTA-mPFC-FrA cortico-cortical pathway in male mice
Source: Nat Commun. 2023 Mar 21;14:1568. doi: 10.1038/s41467-023-37045-3 (PMC10030897; doi:10.1038/s41467-023-37045-3)
Supplement: Supplementary file 4 — Source Data [file 41467_2023_37045_MOESM4_ESM.zip › Source Data/Fig.S3.xlsx]

## Sheet: S3c
basal	sal+coc	basal	CNO+coc	basal	CNO+coc
1.43068	0	0.22287	0.329213	0.089279	0.235673
1.04917	0	1.96355	5.6022	3.14269	0.146394
0.190758	0	0.381558	3.25808	0.357115	0.267837
1.04917	0.190758	3.4627	6.86923	2.16063	0.624952
1.62144	0.095379	2.35315	0.281005	0.892788	0
0.85841	0.381516	0.629582	0	1.16063	0.146394
0.095379	0	1.57395	2.71507	1.16063	1.26784
0.476895	0	1.25916	3.16311	1.6963	1.2499
1.23993	0	2.20354	0.905023	1.16063	1.33918
2.76599	0	2.20354	5.24019	1.78558	3.49981
1.14455	0	2.20354	2.71507	0.178558	0
0.85841	0.095379	0.488703	0	0.714231	0.535673
0.286137	0	1.57395	4.33516	0.80351	0.982067
0.476895	0	2.51833	0.342123	0.714231	0.078558
0.572274	0	0.944372	3.43909	0.178558	0
0.476895	0	4.3167	0.543014	1.07135	0.035673
0.953789	0	4.97741	2.39124	1.87486	0.035673
0.85841	0.190758	1.88874	3.07708	1.16063	1.96413
0.381516	0	0.944372	1.44804	0.357115	0.067837
0.572274	0	0.21455	0.382634	1.42846	0.357115
1.3353	0.095379	3.79305	0	0.982067	0
0.572274	0.286137	1.96355	3.62009	0.624952	0.982067
0.667652	0	7.56753	11.0826	0.624952	1.07135
7.91054	1.71682	0.944372	5.54301	0.624952	0.446394
1.71682	0.095379	0.425418	1.08603	0.357115	0
0.85841	0	0.373576	0	1.16063	0.982067
0.476895	0.095379	4.66262	5.181	0.178558	0
1.71682	0.381516	0.629582	0	0.246394	0.057115
0.190758	0	2.20354	3.9821	0.267837	0
0.572274	0.095379	0.31479	0	0.235673	0.892788
0.190758	0.095379	1.88874	1.53902	2.23197	1.2499
0.095379	0	0.944372	0.181005	1.16063	0.167837
0.095379	0	1.25916	0.543014	0.178558	0.178558
0.190758	0	1.57395	1.29384	0.982067	0.10351
1.23993	0.095379	0.158566	0.263812	0.235673	0.10351
0.572274	0.095379	0	0.732334	2.41053	0.124952
0.572274	0	2.51833	0.387242	1.42846	0.535673
1.71682	0	1.88874	0.228345	0.357115	1.16063
0.286137	0	0.944372	0.872934	0.224952	0.135673
0.476895	0	1.25916	0.181005	0.314231	0.535673
0.572274	0.381516	3.5375	6.05918	0.982067	0.167837
0.85841	0	3.4627	4.34411	0	0.089279
0	0	1.57395	4.70612	0.535673	0
0.095379	0	0.944372	0.238293	0.214231	0.892788
0.381516	0.286137	0.629582	0.384934	0	0
0	0	1.57395	7.86923	0.357115	0.089279
0.095379	0	0.944372	0.905023	0.357115	0.114231
0.095379	0	0.944372	5.87818	1.33918	1.60702
0.286137	0	0	0	0.714231	0.157115
0.85841	0	1.57395	0.213428	0.80351	0.114231
0.286137	0	1.25916	2.53407	0.089279	0.535673
0.667652	0	0.662617	0.321928	0.357115	0.214231
1.00296	1.14455	2.20354	0.724019	0.892788	0.178558
0.763031	0	2.20354	0.738293	0.346394	1.07135
0.381516	0	0.57566	0.649382	0	0.089279
0.095379	0	0.488703	0.523924	0.267837	0.089279
0.286137	0	0.803495	0.213249	1.2499	0
0.286137	0	0	0	0	0
0.190758	0	0.944372	1.08603	1.60702	1.16063
0.190758	0.572274	1.25916	3.62009	0.178558	0.089279
0	0	0.436643	0.263542	1.33918	0.124952
0	0	0.716538	0.329832	0.19195	0.175849
0.286137	0	0.254793	0.381005	1.91949	1.1517
0	0.286137	0	3.07708	0.575849	0.167798
0.095379	0	0.488703	5.97315	0.767798	0
0	0	2.83312	5.24914	2.11144	0.383899
0	0	0.57566	0.317228	1.72755	1.1517
0.095379	0	0.944372	0.682364	1.34365	0
0	0	0	6.15416	0.275849	0
0	0	0.944372	9.12731	0.367798	0.19195
0	0	1.88874	7.50722	0.367798	0
0	0	0	0	0.383899	0.19195
0.095379	0	0.689248	0.298374	1.91949	0.19195
0.095379	0	0.716538	6.05918	1.91949	0.167798
0	0	1.57395	2.71507	0	0
0.095379	0	0.944372	6.24019	0.19195	0.19195
0.572274	2.28909	0.944372	1.18101	0.383899	0
0.286137	0.572274	0.629582	0.981005	0	0
0	0	0.57566	6.42119	0	0
0	0	0	0.905023	0.767798	0.175849
0	0	2.20354	3.8011	1.91949	0.175849
0	0	0.488703	0.321023	0.375849	0.09195
0.763031	0	0	0	0.275849	0
0.526063	0	1.88874	5.15416	0	0
1.14455	0.667652	0.629582	0.781005	0.575849	0
0.286137	0.095379	0.944372	0.384721	0	0
0.953789	0.095379	0.160801	0.362009	0.375849	6.45509
1.04917	0.476895	0	3.07708	1.91949	0.475849
1.71682	0	1.88874	0.362009	2.30339	1.1517
0.526063	0	2.83312	0	2.87924	0.167798
0.85841	1.62144	0.401747	0.181005	1.72755	0.383899
0.095379	0	0.488703	0	0.275849	0
0.190758	0.095379	0.944372	4.79215	1.5356	1.72755
0.953789	0	0.629582	4.24914	1.34365	0.275849
1.8122	1.52606	1.25916	0.362009	2.49534	0.09195
1.04917	0.286137	0.629582	0	0.283899	0.12195
1.04917	0.095379	0.542575	0.181005	1.91949	2.68729
0.763031	0	1.25916	2.35306	0.275849	0.383899
0.85841	0	0	0	5.26314	0.959748
1.04917	0.095379	0.401747	0	1.91949	0
1.3353	3.81516	0.57566	3.62009	2.11144	0.475849
1.3353	1.23993	0	3.70612	0	0
2.14751	0.476895	0.944372	2.35306	1.34365	0.383899
0.286137	0	0.31479	0	0	0
0.286137	0	0.246622	0.139234	1.34365	0.09195
2.09834	0.095379	1.25916	0.291342	1.91949	0.383899
1.23993	0	0.944372	0.329143	0.959748	0.115849
1.14455	2.57523	0	2.5244	0.959748	0.475849
1.23993	2.38447	0.57566	0.834213	1.34365	0.183899
0.381516	0	1.12508	0.243964	2.11144	0.283899
1.71682	0.095379	0.27673	0.482341	1.91949	0.159748
1.14455	0.095379	0.629582	0.238273	2.11144	0.383899
0.190758	1.8122	0	0.181005	1.34365	0.475849
0.476895	0.763031	0.629582	0.423984	3.64704	0.183899
0.381516	0	0.662617	1.44804	0.275849	0.12195
0.095379	0	0.57566	0.132934	0.375849	0.383899
0.190758	0	5.03665	3.88713	0.267798	0.175849
0.572274	0	0.401747	4.61114	1.5356	2.30339
1.71682	2.86137	0.259456	0	2.68729	1.91949
1.43068	0.476895	0.488703	0.267123	4.45509	0.075849
0.572274	0	0	0.137423	0.19195	0.475849
0.381516	0.095379	0.340877	2.181	0.959748	0.183899
1.62144	1.52606	0.401747	0.234872	0.959748	0.125849
0.095379	0.095379	0	2.181	0.19195	0
1.04917	2.86137	0.944372	0	0.19195	0
2.19372	0.476895	0.759677	0.181005	0.959748	0
2.76599	1.52606	0.328949	0.181005	0.383899	0.19195
0.095379	0	2.83312	2.9821	0	0
1.23993	0.381516	0.488703	0.324986	1.91949	0.767798
4.29205	4.76895	0.328949	0.128734	0.19195	0.10195
0.763031	0.190758	0.57566	0.324182	0.383899	0
1.43068	1.52606	0.944372	0	0.267798	0
1.52606	0.286137	0.255515	0.181005	0.575849	0.12195
0.953789	0.381516	0.625463	0	0.575849	0.10195
0	0	0.31479	0.362009	2.68729	0.959748
1.04917	0.381516	1.25916	6.42119	0.19195	0
1.8122	0.095379	0	0	0.267837	0
0.85841	0.190758	0.31479	0.342981	0.80351	0
0.476895	0	0.641968	0.421923	0.314231	0.346394
0.095379	0	0.31479	0.362009	0.357115	0.128558
0.095379	0	0.944372	2.62009	0.224952	0
1.62144	0.095379	0.15855	0	1.51774	0.089279
2.47985	0.381516	0.167684	0.231892	0.178558	0.178558
0.763031	0	0.944372	0	0.892788	0.067837
1.71682	4.48281	0.237074	2.43909	1.33918	0.178558
3.81516	2.47985	0.27189	0.362009	2.9462	1.6963
1.8122	0.476895	0.232514	0.139293	1.33918	0.078558
1.62144	0.190758	0.158907	0.181005	0.124952	0.80351
1.14455	0.286137	0.40455	0.210947	0.235673	0.089279
1.62144	0.095379	0.811167	0.329178	0.714231	0.178558
0.763031	0.095379	0.944372	0.892732	0.335673	0
0.667652	0.095379	0.629582	0.543014	2.05341	0.089279
1.62144	0.381516	0.31479	1.18101	1.07135	2.49981
1.52606	0.286137	0.327139	1.81005	1.33918	0.089279
1.23993	0.85841	0.31479	0.439232	0.267837	0.078558
1.3353	0.953789	2.51833	0.362009	1.07135	0.089279
0	0	0.31479	0	0.624952	0
0.572274	0	0.303757	0.239274	0.267837	0
0.763031	0.381516	1.12899	1.44804	0.357115	0
1.23993	0.190758	1.13776	0	2.49981	5.73178
0.190758	0.095379	1.88874	0.479329	1.07135	0
0.190758	0.095379	0.854177	1.02893	0.224952	0.267837
1.23993	0	0.629582	1.08603	0.324952	3.12476
1.14455	2.76599	0.944372	1.62904	1.42846	0.078558
2.57523	0.095379	0.712377	2.71507	1.33918	0.892788
1.23993	0.476895	0.346296	0.181005	1.51774	0.157115
0.476895	0.763031	0.246731	0.139203	0.892788	0.089279
0.381516	0.190758	0.31479	0.362009	0.892788	4.10683
1.90758	0.667652	0.433244	0.239123	0.892788	1.6963
0.953789	0.190758	0	0	1.33918	0
1.23993	2.19372	0.637315	0	0.357115	0.435673
1.90758	0.763031	0	1.99105	0.267837	0
1.23993	0.381516	0.255514	0.138923	1.16063	0.089279
0.763031	1.71682	0.31479	0.321023	1.42846	0.435673
1.3353	0	0.642167	0.143294	1.07135	1.78558
3.43364	0.381516	1.12499	0	1.33918	0.446394
1.3353	1.04917	0.31479	0.362009	1.16063	2.05341
2.47985	0.85841	1.88874	0.387299	1.42846	0.089279
2.57523	0.667652	0.640246	0.438971	1.51774	0.167837
1.3353	3.14751	1.67684	0	1.42846	2.14269
1.04917	0.095379	0.31479	0.381005	1.42846	0.178558
0.476895	0.572274	0.415931	0.242912	0.624952	0.535673
3.52902	0	0.324208	0.198233	1.51774	3.12476
0.667652	0	0.854498	0	0.446394	0.146394
0.667652	0.476895	0.90367	6.7832	0.446394	1.96413
0.476895	0.381516	0.32429	0.239321	1.6963	0.435673
4.86433	7.2488	0.250776	0.230134	0.624952	0.118558
0.763031	0.190758	0.665217	0.238722	2.23197	0.257115
0.667652	0.286137	1.07391	4.38916	0.80351	0
0.85841	0	0.6768	0	2.49981	0.357115
0.286137	0.095379	0	7.95068	2.32125	0.435673
4.76895	0.572274	1.21116	0.349829	0.267837	1.2499
0.667652	0	0.663071	0	0.324952	0.089279
0.190758	0.190758	0.323699	0	0.80351	0
2.00296	0.095379	0.167293	8.33984	0.80351	1.16063
1.62144	0.572274	0.345446	0.389213	1.96413	1.42846
2.00296	0.286137	0.334054	0.527639	1.6963	0.446394
1.3353	0.095379	5.80417	9.05908	0.235673	0.982067
0.572274	0.095379	1.54636	0.98321	0.382067	0.089279
0.763031	0.190758	0.433272	0.329812	0.535673	0
0.095379	0	0.25554	0	6.41053	1.42846
1.23993	0.572274	6.48522	12.123	1.36062	0.118558
0.381516	0	0	0	1.78558	0.089279
0.190758	0	0.086324	9.50732	1.6963	0
1.43068	0.286137	1.64975	0.38916	0.482067	3.83899
0.381516	0	0	9.85204	0.682067	0.107837
0.190758	0	0.77629	0	1.33918	0.089279
0.572274	0	0.164594	0.77832	0.357115	0.714231
1.52606	0.095379	0.25928	0	1.51774	0.124952
0.572274	0	1.74072	0	1.93918	0.117837
0.85841	0.190758	4.83186	6.11328	0.40351	0.446394
1.3353	0.763031	0.411871	0	0.392788	0.089279
2.28909	2.67061	0.728057	12.7339	0.324952	0
1.3353	0	0.334497	0.429834	0.878558	0.089279
1.52606	0.667652	0.324208	0.289376	0.535673	0
2.00296	1.8122	2.32227	1.90298	1.39279	0.446394
1.3353	0.763031	0.168455	0.736829	0.714231	0.157115
1.23993	0	0.727368	0.689273	0.892788	0.128558
1.04917	0.381516	0.846576	0.378492	0.278558	0
1.71682	0	1.02925	0.476293	0.089279	0
2.47985	2.47985	1.5069	1.34902	0.089279	0
2.57523	0	2.89522	10.2905	0.246394	0.089279
1.43068	1.23993	0	7.17236	0.357115	0
0.572274	0	0.643176	1.02938	1.78558	0.118558
1.62144	3.14751	0	4.32933	0.892788	0.089279
2.28909	0.953789	0	3.22934	1.07135	0
0.85841	3.43364	0.26839	2.33364	1.71423	0.446394
3.81516	3.6244	0.208303	0.928378	1.33918	0.339183
1.3353	0.763031			1.51774	0
1.3353	0.095379			0.267837	0
1.14455	0.85841			1.51774	0.089279
0.381516	0.190758			1.07135	0
1.04917	0.763031
0.476895	0
2.09834	0
0.763031	0.095379
1.04917	0
0.953789	0.095379
0.763031	0.190758
0	0.095379
1.62144	0.190758
2.95675	2.28909
0.095379	1.3353
0.476895	0.095379
3.24288	0.095379
1.90758	0.190758
1.43068	0
1.04917	0
0.85841	0.190758
0.190758	0
0.667652	0.572274
1.14455	0.381516
1.3353	4.57819
0	0
1.3353	0
0.572274	0
0.095379	0.095379
2.00296	0.572274

## Sheet: S3d
vehicle	CNO
12	16
11	26
14	30
16	38
19	29
10	18
