# Supplementary material for: Cocaine induces locomotor sensitization through a dopamine-dependent VTA-mPFC-FrA cortico-cortical pathway in male mice
Source: Nat Commun. 2023 Mar 21;14:1568. doi: 10.1038/s41467-023-37045-3 (PMC10030897; doi:10.1038/s41467-023-37045-3)
Supplement: Supplementary file 4 — Source Data [file 41467_2023_37045_MOESM4_ESM.zip › Source Data/Fig.S12.xlsx]

## Sheet: S12c
CaMKIIa	vGAT			CaMKIIa	vGAT
97	20		D1	0.280323	0.16912
82	29		D2	0.25	0.298643
56	21		other	0.469677	0.53224
40	8
123	24
141	34
97	35
106	20
82	29
60	26
74	57
22	54
6

## Sheet: S12d
	D1	D2
CaMKIIa	21.2615	18.9615
VGAT	5.03125	8.88462
sum	26.2927	27.8462
