# Supplementary material for: Cocaine induces locomotor sensitization through a dopamine-dependent VTA-mPFC-FrA cortico-cortical pathway in male mice
Source: Nat Commun. 2023 Mar 21;14:1568. doi: 10.1038/s41467-023-37045-3 (PMC10030897; doi:10.1038/s41467-023-37045-3)
Supplement: Supplementary file 4 — Source Data [file 41467_2023_37045_MOESM4_ESM.zip › Source Data/Fig.3.xlsx]

## Sheet: Fig.3c
sham		6-OHDA
basal	coc	basal	coc
0.333555	0.266844	0.943212	0.117902
1.00066	0.733821	1.06111	3.06544
1.40093	0.400266	1.35587	0.353705
1.06738	0.533688	0.530557	0.235803
1.26751	2.26817	1.53272	0.353705
0.266844	0.400266	1.29692	1.00216
0.800532	0.333555	0.825311	0.235803
1.00066	0.466977	1.53272	0.176852
0.400266	0.600399	1.12007	0.058951
0.800532	0.333555	1.82747	0.117902
0.200133	0.200133	2.65279	1.53272
0.933954	0.266844	0.530557	0.294754
0.333555	0.400266	1.76852	0.648458
0.800532	0.733821	0.412655	0
1.73449	0.66711	1.00216	0.176852
1.86791	0.66711	0.76636	0.176852
1.13409	0.466977	0.589508	0.176852
0.266844	0.533688	1.88643	0.648458
0.66711	0.200133	0.530557	0.76636
0.466977	0.200133	1.29692	0.589508
0.533688	0.200133	0.76636	0.117902
0.600399	0.266844	0.648458	0.117902
3.20213	0.466977	1.47377	0
0.867243	1.26751	0.825311	0.471606
0.66711	1.00066	0.471606	0.058951
1.40093	0.266844	0.76636	1.29692
2.13475	1.13409	1.06111	0.353705
1.73449	0.200133	0.471606	0.058951
1.00066	0.533688	1.70957	0.294754
2.33488	0.533688	0.825311	1.47377
1.13409	0.533688	0.412655	0
0.400266	0.400266	0.058951	0.058951
0.066711	0.266844	1.12007	1.23797
1.93462	0.733821	0.294754	0.176852
0.733821	0.066711	0.943212	1.17902
0.600399	0.800532	0.530557	0.235803
0.867243	0.533688	0.707409	0.943212
1.2008	0.133422	0.825311	0.530557
2.80186	2.00133	1.17902	0.235803
0.600399	0.066711	0.884262	0.235803
0.733821	0.533688	0.76636	0.294754
1.13409	0.266844	1.82747	0.471606
0.867243	1.60106	1.12007	0.235803
1.73449	1.13409	1.12007	0.530557
0.533688	0.066711	0.117902	1.23797
0.867243	0	1.12007	0.294754
0.66711	0.066711	1.00216	0.176852
0.800532	0.533688	1.29692	0.589508
1.2008	0.66711	1.17902	0.235803
1.46764	0.466977	0.294754	0.117902
0.933954	0.133422	0.530557	0
0.333555	1.13409	2.12223	0.471606
2.46831	0.466977	1.00216	0.117902
0.133422	0.133422	1.29692	0.117902
3.46897	1.13409	0.353705	0.471606
0.867243	0.800532	0.412655	0.058951
1.13409	0.867243	0.589508	0.058951
0.800532	0.333555	0.294754	0
1.26751	0.400266	1.12007	0.117902
0.600399	0.200133	1.17902	2.18118
0.600399	0.867243	0.825311	1.06111
0.800532	1.26751	0.294754	0.117902
2.00133	0.066711	1.06111	0
2.13475	0.266844	1.00216	0.235803
0.867243	0.200133	1.70957	0.117902
0.66711	0.533688	0.117902	0.058951
0.933954	0.133422	1.65062	1.35587
1.66778	0.266844	0.707409	0
0.867243	0.533688	0.884262	0.176852
1.46764	0.466977	0.707409	0.589508
0.800532	0.133422	1.12007	0.117902
0.200133	0.200133	1.00216	0
1.73449	0.333555	0.76636	0.117902
2.13475	0.466977	0.058951	0.058951
0.933954	0.066711	0.884262	0.117902
0.933954	1.2008	1.17902	0.117902
1.06738	0.066711	0.76636	0
1.13409	1.53435	0.412655	0.294754
1.13409	0.66711	1.29692	0.117902
3.06871	1.13409	0.943213	0.117902
2.00133	0.66711	0.235803	0
1.26751	0.333555	0.530557	1.47377
1.00066	0.333555	1.12007	0.058951
2.06804	1.86791	0.530557	0.058951
1.40093	0.533688	0.76636	0.117902
1.2008	0.133422	0.530557	0.058951
0.800532	0	0.648459	0.058951
2.4016	0.400266	0.117902	1.17902
0.466977	0.066711	0.294754	0
1.66778	0.66711	0.943213	0.058951
0.133422	0.133422	0.530557	0.058951
0.733821	1.2008	0.176852	0.412655
1.13409	0.133422	0.707409	0.058951
1.00066	0.200133	0.825311	0
0.400266	0.133422	0.412655	0
1.06738	0.400266	1.12007	0.412655
1.2008	0.333555	1.00216	0.117902
2.93528	0.600399	1.41482	0.412655
2.06804	1.13409	0.648459	0.058951
0.533688	0.66711	0.117902	0
1.06738	0.533688	0.117902	0.058951
0.800532	0.266844	0.058951	0
1.33422	0.266844	0.943213	0.058951
1.86791	0.133422	1.35587	2.53488
2.53502	0.400266	1.12007	0
0.333555	0.133422	0.648459	0
1.33422	0.333555	0.76636	0.176852
0.600399	0.266844	0	0
1.26751	0.266844	0.235803	0
0.400266	0.266844	1.88643	0.353705
1.40093	0.600399	0.294754	0.058951
0.933954	0.200133	1.41482	0.884262
2.33488	0.733821	0.825311	0.176852
1.53435	0.133422	1.59167	0.058951
0.733821	0.266844	2.12223	0.471606
0.66711	0.266844	1.12007	0.058951
0.66711	0.333555	0.176852	0.294754
0.466977	0.733821	1.23797	0
1.93462	0.600399	1.70957	0.235803
0.200133	0	2.00433	0.176852
0.733821	0.266844	0.707409	0.589508
0.200133	0.133422	0.648458	0.058951
0.867243	0.333555	0.884262	0.530557
1.86791	0.466977	0.943212	0.589508
1.00066	0.333555	0.943212	0.058951
0.533688	0.133422	2.94754	0.117902
1.13409	0.600399	1.17902	0.353705
1.00066	0.266844	1.41482	0.058951
2.60173	1.26751	0.76636	0.76636
1.06738	0.400266	0.707409	0
1.40093	1.33422	2.35803	0.058951
2.20146	0.400266	0.589508	0.235803
2.60173	1.26751	0.589508	1.76852
1.93462	1.00066	0.884262	0.058951
1.60106	0.466977	0.943212	0.353705
0.800532	0.333555	1.29692	1.65062
1.46764	0.266844	1.23797	0.943212
0.066711	0	1.88643	0.76636
0.466977	0.533688	0	0.176852
0.400266	0.133422	0.943212	0.353705
0.200133	0	3.00649	0.412655
0.533688	0.733821	1.00216	0.117902
0.66711	0.266844	1.41482	0.471606
0.600399	0.266844	1.82747	0.176852
0.533688	0.266844	0.943212	0.294754
0.800532	0.266844	1.53272	0.294754
1.06738	0.933954	1.29692	0
1.33422	0.066711	1.65062	0.353705
0.400266	0.133422	1.06111	0.117902
0.733821	0	0.884262	0.058951
0.466977	0	0.76636	0.589508
0.133422	0.533688	0.471606	0.176852
0.133422	0.200133	1.53272	2.12223
0.600399	0.066711	1.00216	0.589508
0	0	0.412655	0
0.400266	0	2.00433	0
0.133422	0	1.70957	0.589508
1.06738	0.133422	1.94538	1.29692
0.733821	0.333555	1.12007	0.412655
0.466977	0	1.53272	2.24013
0.733821	0.066711	2.35803	0.825311
0.533688	0.066711	0.412655	0.471606
0.200133	0.133422	1.88643	0.825311
0.733821	0	1.17902	0.235803
0.933954	0.800532	2.18118	0.530557
0.200133	0	2.06328	1.53272
1.06738	0.733821	0.884262	1.70957
1.60106	1.00066	0.884262	0.117902
0.333555	0	0.294754	0.412655
1.2008	0.066711	0.648458	0.471606
1.13409	0	1.00216	0.294754
1.40093	0.400266	1.12007	1.82747
0.266844	0.133422	1.12007	0.471606
1.00066	0.200133	1.53272	0.530557
2.86857	1.66778	1.06111	0.176852
1.46764	0	1.23797	1.00216
1.46764	0.066711	1.17902	1.41482
0.533688	0.066711	0.412655	1.94538
0.133422	0.133422	0.707409	0.530557
0.600399	0.133422	1.41482	0.884262
1.2008	0.533688	1.53272	0.76636
0.533688	0.066711	0.176852	0.825311
0.266844	0.533688	0.530557	1.76852
0.466977	0	1.47377	1.12007
0.600399	0.266844	0.825311	0.825311
0.466977	0.400266	1.29692	0.943212
0	0.066711	0.884262	0.471606
0.600399	0.333555	1.82747	1.06111
0.800532	0.200133	1.47377	0.176852
0.400266	0	0.76636	0.294754
0.867243	0.266844	0.235803	0.176852
0.400266	0.066711	1.65062	0.471606
0.800532	1.46764	0.76636	0.884262
0.400266	1.33422	1.47377	0.648458
0	0.133422	0.176852	0.589508
0.466977	0.933954	1.29692	0.707409
0.333555	0.266844	0.76636	0.648458
0.133422	1.73449	1.23797	1.35587
0.266844	1.13409	0.884262	0.884262
0.200133	0	2.00433	1.17902
0.733821	2.73515	1.70957	1.12007
0.867243	0.133422	1.00216	0.530557
1.46764	1.40093	0.471606	1.76852
0.733821	0.400266	0.471606	0.471606
0.600399	0.200133	1.23797	1.35587
0.533688	0.133422	0.825311	0.884262
1.33422	0.200133	1.35587	2.29908
2.00133	0.333555	0.943212	0.117902
1.73449	0.66711	0.471606	1.23797
1.26751	0.266844	0.589508	0.471606
1.06738	0.200133	0.353705	0.76636
0.266844	0	0.353705	0.648458
2.06804	0.333555	2.12223	1.29692
1.53435	0.466977	1.17902	0.825311
0.266844	0.133422	0.589508	0.707409
1.06738	0.333555	0.943212	1.00216
0.466977	0.400266	0.648458	0.825311
0.867243	0.333555	1.00216	1.12007
1.8012	0.733821
1.53435	0.400266
0.867243	0.400266
0.733821	0.066711
0.66711	1.33422
0.600399	0.333555
0.533688	0.733821
1.2008	0.66711
0.733821	0.400266
0.600399	1.60106
1.26751	0.600399
0.733821	0.266844
0.933954	0
1.26751	0.733821
3.06871	0.133422
1.73449	0.333555
1.73449	0.200133
0.933954	0.333555
1.13409	0.200133
1.2008	0.333555
0.600399	0.266844
0.466977	0.133422
0.600399	0.266844
0.600399	0.266844
1.8012	0.933954
2.00133	0.800532
1.46764	1.2008
1.06738	0.066711
1.73449	0.333555
1.8012	0.266844
0.733821	0.066711
0.733821	2.00133
0.733821	0.200133
2.26817	0.466977
1.73449	0.066711
1.53435	0.733821
0.867243	0.200133
0.133422	0.133422
0.600399	0.600399
2.13475	0.733821
0.733821	0.400266
0.733821	0.466977
0.800532	0.466977
0.66711	1.2008
1.73449	0.066711
0.933954	0.133422
0.66711	3.13542
1.00066	0.600399
1.06738	0
0.733821	0.266844
0.733821	0.400266
1.33422	0.400266
0.333555	0.800532
0.66711	0.266844
2.20146	0.333555
0.800532	0.066711
1.60106	0.867243
0.800532	0.800532
0.733821	0.400266
1.06738	1.06738
0.66711	0.133422
0.200133	0
0.733821	0.133422
0.400266	0.066711
1.46764	1.00066
0.733821	0.266844
1.60106	0.200133
0.800532	0.66711
1.06738	0.600399
1.06738	1.06738
0.933954	2.00133
0.133422	0.266844
0.400266	0.066711
0.800532	1.06738
1.66778	1.26751
0.133422	0.200133
0.66711	2.06804
0.800532	0.466977
0.266844	0.600399
0.66711	0.867243
0.266844	0.600399
0.266844	0.133422
0.933954	0.867243
