# Supplementary material for: Cocaine induces locomotor sensitization through a dopamine-dependent VTA-mPFC-FrA cortico-cortical pathway in male mice
Source: Nat Commun. 2023 Mar 21;14:1568. doi: 10.1038/s41467-023-37045-3 (PMC10030897; doi:10.1038/s41467-023-37045-3)
Supplement: Supplementary file 4 — Source Data [file 41467_2023_37045_MOESM4_ESM.zip › Source Data/Fig.S8.xlsx]

## Sheet: S8b
Bin Center	sham	6-OHDA
5	27605.1	31320.8
15	15032.2	15401.7
25	8945.9	7952.7
35	5114.3	4229.3
45	2749.2	2225.1
55	1498.4	1189.7
65	821.7	640.1
75	494.5	355.4
85	319.7	206.3
95	220.8	126.3
105	168.3	81
115	132	55.9
125	102.3	37
135	89.4	28.8
145	73.6	21
155	64.6	17.6
165	59.6	12.9
175	54	10.2
185	44.1	8.1
195	45.5	6.9
205	46.7	7.3
215	46.1	6.5
225	51	5.2
235	60.9	4.9
245	84.7	4.9
255	70.4	3.5

## Sheet: S8b-boxed inset
sham	6-OHDA
892.9	174.8
770.7	268.5
820.4	247.6
965.3	146.2
1130.8	157.4
849.5	221.8
763.1	159.7
