# Supplementary material for: Cocaine induces locomotor sensitization through a dopamine-dependent VTA-mPFC-FrA cortico-cortical pathway in male mice
Source: Nat Commun. 2023 Mar 21;14:1568. doi: 10.1038/s41467-023-37045-3 (PMC10030897; doi:10.1038/s41467-023-37045-3)
Supplement: Supplementary file 4 — Source Data [file 41467_2023_37045_MOESM4_ESM.zip › Source Data/Fig.S4.xlsx]

## Sheet: S4b
1sal	2sal	3sal		1coc	2coc	3coc
0.980567	0.228467	0.799023		0.195128	0	0.139435
1.056	1.75158	1.51814		0.455299	0.388403	0.348587
0.603426	1.14233	0.399512		0.065043	0	0
1.73485	1.3708	0.559316		0.325214	0.129468	0.418304
0.678854	0.837712	0.958828		0.130086	0.129468	0
2.11199	1.44696	2.07746		0.195128	0.129468	0
0.377141	0.152312	0.719121		0.325214	0.064734	0
0.82971	1.67542	1.43824		0.130086	1.03574	0.627456
1.81028	2.13236	1.11863		0	1.29468	0.139435
1.50856	0.990023	0.639218		0.195128	0.258935	0
1.28228	0.837712	2.23726		1.23581	2.20095	1.32463
0.82971	0.837712	0.559316		0.195128	0.258935	1.95209
1.50856	0.228467	0.799023		0.260171	1.10048	0.627456
0.377141	0.990023	1.03873		0.520342	0.258935	0.069717
0.452569	0.456934	0.878925		0	2.71882	0.209152
0	0.609245	0.239707		0.195128	0.258935	0.278869
2.11199	1.3708	0.799023		0	0	0
0	0	0		0.325214	0.51787	0.069717
3.01713	0.609245	1.99756		1.49598	1.22994	0.209152
1.58399	1.90389	1.19853		0.065043	0.323669	0.209152
1.8857	1.29465	0.799023		0.520342	0.194201	0.139435
2.03656	0.380778	1.19853		0.195128	0.906274	0.278869
0.678854	1.44696	0.958828		0.195128	0.258935	0.139435
2.03656	2.51314	0.719121		0.520342	1.74781	2.44011
2.11199	0	0.958828		0.260171	1.35941	1.74293
1.20685	0.609245	1.11863		0.195128	0.84154	0.278869
1.73485	1.75158	0.799023		1.62607	1.74781	0
2.71542	2.13236	3.3559		0.910598	1.55361	1.74293
0.452569	1.06618	0.319609		0.520342	0.582604	0.766891
1.43314	1.21849	0.799023		1.04068	1.16521	2.23095
2.18742	1.52311	0.799023		1.56103	0.258935	0.209152
1.35771	1.14233	1.51814		0.260171	0.51787	0.976043
1.8857	1.3708	1.59805		1.10573	1.22994	0.766891
1.13142	1.06618	0.639218		4.61803	2.84829	0.697174
1.35771	0.913868	1.67795		2.47162	1.16521	1.53378
1.13142	1.21849	0.479414		0.520342	0.258935	0.069717
0	0.228467	0.399512		0	0.258935	0.836608
0.377141	0.380778	0.239707		0.845555	0.971007	0.697174
0.905138	0.913868	0.958828		1.10573	0.129468	0
0.754282	0.380778	0.319609		2.92692	0.582604	1.6035
1.65942	1.21849	1.67795		0.520342	1.68308	0
0.527997	0.609245	0.319609		0.455299	0.323669	0.348587
1.13142	0.076156	0.399512		0.130086	0.323669	0.209152
1.58399	0.609245	0.878925		1.3659	1.03574	0.836608
0.377141	0.533089	0.319609		0.520342	0.129468	0.278869
1.20685	1.59927	1.19853		2.27649	0.51787	0.418304
1.056	0.533089	0.719121		0.065043	0.971007	0.906326
1.20685	0.380778	0.878925		0.390256	0.776806	0
2.33827	2.97007	2.47697		0.845555	0.453137	0.906326
0.377141	0.380778	0.319609		1.23581	0.971007	0.906326
1.58399	2.20851	1.67795		2.34154	2.26568	1.32463
2.11199	1.67542	1.19853		1.43094	0.51787	0.069717
0.980567	0.152312	0.559316		3.05701	0.84154	1.18519
1.28228	0.533089	0.399512		0.390256	0.194201	0
2.11199	1.29465	1.83775		1.3659	0.84154	0.488021
0.905138	0.609245	0.239707		0.585384	0.647338	0.488021
1.20685	2.66545	1.59805		0.520342	2.13622	0
0.980567	0.685401	1.75785		0.585384	0.258935	0.627456
0.82971	0.761557	0.399512		0.780512	0.258935	0.139435
0.603426	1.14233	0.479414		0.065043	0.064734	0.069717
0.82971	1.06618	0.239707		0.520342	0.971007	0.488021
2.11199	0.990023	1.11863		0.195128	0.51787	1.11548
0.527997	0.685401	0.239707		0.780512	0.323669	0
0.980567	0.990023	2.15736		0.650427	0.582604	2.37039
1.81028	2.51314	0.719121		0.325214	0.712072	1.46406
0.980567	0.380778	0.719121		0.650427	2.71882	2.37039
0.980567	1.52311	1.03873		0.455299	0.194201	0.139435
1.056	0.837712	0.319609		0.325214	0.258935	0.278869
0.452569	0.913868	0.399512		0.130086	0.323669	1.39435
0.980567	0.990023	1.27844		1.04068	2.26568	1.74293
1.81028	0.533089	0.958828		0.455299	0.323669	0.627456
1.28228	1.21849	0.878925		3.12205	0.84154	0.418304
0.980567	0.304623	0.639218		0.260171	0.776806	0.976043
2.71542	1.90389	1.51814		0.585384	0.064734	1.18519
1.65942	0.609245	0.958828		0.260171	0.129468	0.139435
1.35771	1.44696	1.35834		1.43094	0.971007	0.627456
0.82971	1.29465	0.479414		0.715469	0.712072	2.78869
1.50856	1.06618	1.19853		0.650427	0	0.139435
0.754282	0.837712	0.719121		1.3659	1.10048	1.81265
2.63999	1.21849	0.878925		0.845555	0.51787	1.11548
0.754282	0.913868	0.878925		0.650427	0.776806	1.46406
3.39427	0.761557	1.19853		0.390256	0.194201	0.418304
1.20685	0.609245	0.799023		0.325214	0.194201	1.18519
0.603426	0.456934	0.799023		0.325214	0.129468	1.81265
0.980567	0.837712	0.639218		0.390256	0.258935	0.418304
0.301713	0.533089	0.799023		0.780512	0.194201	1.32463
0.527997	0.609245	0.399512		0.910598	0.258935	0.976043
0.678854	1.52311	0.559316		0.520342	0.51787	1.6035
1.056	1.3708	0.559316		3.12205	3.30143	2.57954
0.603426	0.609245	0.559316		1.30085	0.258935	1.18519
1.73485	0.456934	0.239707		1.17077	0.323669	0.906326
1.50856	0.228467	0.319609		0.520342	0.453137	0.906326
0.980567	1.29465	0.559316		0.455299	0.258935	1.18519
1.28228	2.28467	1.27844		2.08137	0.453137	0.697174
0.678854	1.14233	1.03873		0.97564	1.29468	2.09152
1.81028	0.761557	0.719121		0.715469	1.10048	1.18519
0.377141	0	0.559316		1.69111	1.68308	1.46406
0.905138	0.761557	1.11863		0.325214	2.65409	2.0218
0.82971	2.28467	1.11863		1.30085	0.51787	0.627456
1.96113	1.59927	1.03873		0.650427	0.647338	0.976043
0.980567	0.837712	1.03873		0.455299	0.712072	0.836608
0.226284	0.380778	0.479414		0.455299	0.323669	0.139435
1.43314	1.59927	1.27844		0.520342	0.194201	0.627456
0.82971	1.14233	0.958828		0.065043	0	0.348587
0.603426	0.685401	2.71668		0.780512	0.647338	0.488021
0.452569	0.152312	1.11863		0.455299	0.064734	0.069717
1.58399	1.67542	1.19853		0.585384	0.647338	0.209152
2.4137	1.52311	2.63678		0.260171	0	0
0.82971	0.380778	0.399512		0	0.129468	0.069717
1.056	1.21849	1.59805		0	1.61834	0.069717
3.62055	3.57931	2.63678		0.065043	0.064734	0
0.980567	1.98005	1.19853		0.520342	0.323669	0.139435
0.603426	1.3708	2.07746		0.130086	0.258935	0.348587
0.603426	0.609245	1.51814		0.325214	0.258935	0.278869
0.905138	1.44696	0.319609		0.065043	0	0.278869
0.377141	0.380778	0.159805		0.130086	0.194201	0.069717
0.678854	0.076156	0.399512		0.195128	0.194201	0.627456
2.79084	0.913868	0.399512		0.520342	0.453137	0.278869
0.075428	0.761557	0.719121		0.390256	0.453137	0.557739
0.226284	0.304623	1.19853		1.10573	1.74781	1.88237
0.527997	0.761557	1.11863		0.065043	0.064734	0.627456
0.226284	0.456934	0.239707		0.780512	0.776806	0.488021
0.678854	0.533089	0.479414		0.195128	0.388403	0.697174
0.150857	0.456934	0.479414		0.325214	0.258935	0.418304
1.65942	3.96009	1.19853		0.130086	0.84154	1.39435
0.754282	1.44696	0.878925		0.780512	0.51787	0.976043
0.377141	0.152312	0.079902		0.130086	0	0.278869
0.226284	0.533089	0.479414		0	0.388403	1.88237
0.452569	0.761557	1.03873		0	0.453137	0.209152
0.603426	0.304623	0.319609		0.520342	0.064734	0.278869
0.754282	0.837712	0.479414		0.130086	0.258935	0.069717
0.377141	0.076156	0.319609		0.130086	0.906274	0.348587
0.226284	0.533089	0.079902		0.130086	0	0.069717
0.301713	0.533089	1.83775		0	0.129468	0.697174
0.452569	0.380778	0.639218		0.325214	0.388403	1.11548
0.150857	0.304623	0.159805		0.065043	0	0
0.150857	0.228467	0.399512		0.325214	0.258935	0
0.150857	0.152312	0.239707		0.260171	0.258935	0.488021
0.226284	0.228467	0.159805		0	0.453137	0.139435
0.226284	0.228467	0.319609		0.065043	0.129468	0.139435
0.150857	0.152312	0.319609		0.390256	0.129468	0.976043
0.301713	0.076156	0.159805		0.130086	0.388403	0.209152
0.301713	0.076156	0.399512		0.065043	0	0.069717
0.377141	0.152312	0.319609		0.065043	0	0
0.150857	1.21849	0.399512		2.08137	1.16521	1.46406
0.301713	0.380778	0.319609		0.130086	0.194201	0
0.527997	0.761557	0.719121		0.910598	0.51787	0.069717
0.150857	0.152312	0.159805		0.130086	0.388403	0.488021
0.82971	0.380778	1.35834		0.325214	0.258935	0.278869
2.03656	2.51314	1.43824		0.520342	0.712072	0.906326
0.678854	0.533089	1.27844		0.065043	0.194201	0.069717
0.075428	0.990023	0.958828		0.130086	1.42414	0.209152
1.8857	1.06618	0.559316		0	0.323669	0
1.58399	1.98005	1.11863		0.065043	0.51787	0.209152
1.28228	0.837712	1.91766		0.390256	0.84154	0.697174
1.056	0.990023	0.639218		0.780512	1.03574	0.557739
0.82971	0.685401	1.59805		0.390256	0.647338	0.766891
1.28228	0.685401	0.958828		0	0	0
1.50856	0.837712	1.11863		0	0	0
0.980567	0.990023	1.35834		0.910598	1.87728	2.0218
0.377141	0.533089	0.479414		0.130086	0	0.069717
0.980567	0.456934	1.03873		0.260171	0.129468	0.488021
0.678854	0.304623	0.639218		0.390256	0.388403	0.766891
0.754282	0.761557	0.639218		0.325214	0	0.278869
1.35771	1.29465	0.799023		0.065043	0.064734	0.209152
1.056	1.06618	0.639218		0.390256	0.194201	0.348587
1.35771	0.761557	2.23726		0.130086	0.129468	0.278869
1.58399	1.21849	0.958828		0.130086	0.064734	0.278869
1.13142	0.533089	1.67795		0.065043	0.194201	0.209152
0.603426	0.609245	1.03873		0.065043	0.388403	0.069717
1.35771	1.90389	1.51814		0.520342	0.323669	1.11548
2.18742	1.29465	1.75785		0	3.17196	2.37039
0.603426	0.609245	0.479414		0.065043	0.194201	0.069717
0.905138	1.21849	1.43824		0	0.323669	0.418304
1.20685	1.06618	0.799023		0.325214	0	0.348587
1.20685	0.609245	1.59805		0.520342	0.323669	0.069717
3.01713	1.21849	1.35834		0.260171	0	0.139435
0.527997	0.533089	1.19853		0.195128	0.51787	0.209152
2.26285	1.82774	1.11863		0.195128	0.323669	0
0.82971	2.13236	1.43824		0.065043	0.388403	0.488021
0.527997	0.533089	1.19853		0.585384	0	0
0.150857	0.304623	0.319609		0.650427	0.064734	0.139435
1.43314	1.06618	1.67795		0.390256	0.064734	0.069717
1.96113	1.3708	1.11863		0.260171	0.129468	0
1.056	1.90389	3.27599		0.195128	0.84154	0.418304
1.35771	0.609245	1.11863		0.065043	0.129468	1.11548
1.056	0.837712	2.39707		0.390256	0	0.139435
1.73485	1.44696	1.11863		0	0.064734	0.139435
1.20685	0.533089	1.11863		1.49598	0.323669	0.906326
1.58399	1.06618	1.11863		0.195128	0	0.139435
1.13142	0.761557	1.11863		0.455299	0.388403	1.32463
0	0	0.639218		0.325214	0.194201	0.209152
1.20685	1.44696	1.03873		1.17077	1.16521	1.81265
0.754282	0.609245	0.799023		0.455299	2.00675	1.18519
1.50856	1.3708	1.35834		0.325214	1.22994	0.209152
1.20685	0.837712	1.03873		1.04068	1.81255	0.139435
0.905138	0.380778	0.479414		0.195128	0.906274	0.209152
0.603426	0.761557	0.958828		0.195128	0	0
0.603426	1.21849	0.559316		0.390256	0.194201	0.278869
0.82971	1.29465	0.159805		0.130086	0.258935	0.906326
1.056	0.990023	0.479414		0.260171	0.064734	0.209152
1.81028	0.913868	1.11863		1.17077	0.453137	0.139435
1.58399	1.3708	3.4358		0.130086	0.51787	0.766891
1.13142	0.685401	0.639218		0.910598	0.712072	0.697174
0.603426	0.228467	0.559316		1.3659	1.61834	3.13728
0.82971	0.456934	0.878925		0.585384	1.10048	0.348587
1.20685	1.29465	0.239707		0.065043	0.388403	0.278869
0.82971	0.913868	1.11863		0.195128	0.323669	0
1.58399	0.837712	1.75785		0.650427	0.323669	0.557739
1.73485	0.990023	1.03873		0.455299	1.03574	1.88237
1.50856	0.990023	1.35834		0.455299	0.129468	0
0.527997	0.533089	1.51814		0.390256	0.453137	1.04576
0.226284	0.685401	0.399512		0.390256	0.129468	0.139435
1.20685	1.06618	0.719121		0.650427	1.10048	0.906326
0.075428	0.228467	0.399512		0.195128	0.51787	1.25491
1.13142	1.44696	1.27844		0.325214	0.323669	1.6035
1.43314	1.67542	0.719121		0.780512	1.68308	2.99785
0.82971	1.75158	1.35834		0.130086	0.129468	0.348587
1.73485	1.21849	0.799023		1.43094	0	0.976043
0.603426	0.380778	0.559316		0.260171	0.323669	0.348587
0.226284	0.609245	0.719121		0	0.064734	0
1.056	1.14233	1.83775		0.195128	0.129468	0.139435
2.18742	1.52311	2.23726		0.325214	0.776806	0.766891
1.73485	2.89391	2.07746		0.065043	0.258935	0
1.13142	1.14233	1.99756		0.260171	1.42414	0.209152
3.16798	2.13236	2.31717		0.325214	0.129468	0.906326
0.754282	0.380778	0.399512		1.82119	2.07148	2.71898
1.50856	1.14233	0.958828		0.130086	0.388403	0.906326
1.73485	0.304623	0.799023		2.92692	1.16521	1.32463
				0.910598	1.22994	1.32463
				0.325214	0.064734	0
				1.17077	2.20095	1.11548
				0.260171	0	1.18519
				0.065043	0.129468	0.627456
				0.065043	0.453137	0.209152
				0.520342	1.10048	2.71898
				1.04068	0.971007	2.44011
				0.325214	0.129468	0.627456
				1.04068	0.971007	0.209152
				0.325214	0.323669	0.069717
				0.195128	0.129468	0.627456
				1.30085	3.94876	1.74293
				1.75615	0.064734	0.139435
				0.130086	0.129468	0.488021
				1.3659	0.971007	1.32463
				0.065043	0.129468	1.32463
				0.260171	0.84154	0.209152
				0.195128	0.906274	0.069717
				2.14641	0.258935	1.95209
				0.195128	1.61834	2.50983
				1.49598	0.388403	0.418304
				0.715469	0.323669	0
				0.195128	0	0.069717
				0.260171	0.388403	0.139435
				0.130086	0.51787	0.209152
				0.260171	0.194201	0.139435
				0	0.776806	0.139435
				1.43094	0.712072	0.209152
				0.260171	0.194201	0.069717
