# Supplementary material for: Cocaine induces locomotor sensitization through a dopamine-dependent VTA-mPFC-FrA cortico-cortical pathway in male mice
Source: Nat Commun. 2023 Mar 21;14:1568. doi: 10.1038/s41467-023-37045-3 (PMC10030897; doi:10.1038/s41467-023-37045-3)
Supplement: Supplementary file 4 — Source Data [file 41467_2023_37045_MOESM4_ESM.zip › Source Data/Fig.S5.xlsx]

## Sheet: S5a
mCherry-sal				mCherry-coc				hM3Dq-sal				hM3Dq-coc
pre	post	pre	post	pre	post	pre	post	pre	post	pre	post	pre	post	pre	post
225.1	295.3	381.4	407.2	292.9	458.3	364.5	208.7	312.1	315.3	415.7	368.1	309	396	401.9	314.3
267.8	324.8	296.9	351.3	261	578.6	367.8	184.5	312.7	281.9	405.5	376.3	314.4	538.8	379.3	246.2
311.2	183	311.5	471.6	258.4	491.7	321.2	179.6	343.9	319.8	370.3	248.5	345.7	469.5	342.5	261.6
279.7	378.3	374.9	323.5	272.2	622.7	398.9	109.8	379.6	263.5	397.8	438.2	247.7	457.7	394	273.9
271.2	274	473.5	412.5	270.5	419.5	399.6	243.4	357.7	257.3	342.7	274.6	304	466.1	410.8	318.5
274.8	414.1	322.3	316.2	295.9	385.1	364.1	179.8	281.1	302	462.1	362.5	258.2	346.9	412.4	396.5
328.8	357.2	325.6	314.7	306.3	521.8	321.4	143.8	293.5	345.1	433.8	364.9	312.7	378.4	377.3	364.8
292.3	333.7	290.4	419.4	293	344.3	397.4	312.7	321.2	297	362.7	371.7	352.1	542.4	426.5	240.7
359.5	380.6	317.4	324.5	286.2	440.9	472.4	259.5	308.8	419.8	373.6	379.9	216.5	452.1	532.7	219.7
371.2	359.4	353.8	302.5	407	480.6	312.1	176.2	289.3	373.7	448	354.3	403.6	449.7	318.8	262.9
338.8	323.8	430.1	378	341.1	354.4	313.2	249	399.3	362.5	342.4	357.1	400	532	234	171.7
				313.8	435.3	393.9	262	411.1	360.8	400.8	376.1	288.6	417.5	357	212.8

## Sheet: S5b
sal+sal	sal+coc	CNO+sal	CNO+coc
67.4	252.2	193.1	296.2
-78	-28.5	18.9	86.1
6.1	265.5	83.4	303.5
-128.7	280.3	-207.4	167.5
70.6	250.9	70.5	66
0	110	-187.3	271.3

## Sheet: S5c
	sal+sal								sal+coc								CNO+sal								CNO+coc
day1	3280.2	1330.5	3973.3	2900.8	2638.3	1361.8			7512.9	4281.9	10958.6	8295.4	8066.6	7467.9			4302.7	3573.4	4060.8	1606.8	3180.3	1380			8325.7	7336.3	12198.7	8444.5	9509.8	4629.5
day2	2863.8	2070.4	3603	1670.3	1788.8	1271.4			12118.3	7237.8	15223.9	8174.3	11110.1	13546.2			2707.5	2973.2	2913.8	1782.3	3381.9	2185			12085.2	12944.8	20294	9490.4	8583.1	7692.3
day3	1797.8	1163	4706.3	1653.7	2394.8	757.3			10498.9	9857.2	17884	12966.6	11568.5	17867.2			2286.2	2827.3	2364.8	2491.7	2922.2	1034.8			8327.6	14877.2	21940.9	17240.3	9920.8	10572.7
