# Supplementary material for: Cocaine induces locomotor sensitization through a dopamine-dependent VTA-mPFC-FrA cortico-cortical pathway in male mice
Source: Nat Commun. 2023 Mar 21;14:1568. doi: 10.1038/s41467-023-37045-3 (PMC10030897; doi:10.1038/s41467-023-37045-3)
Supplement: Supplementary file 4 — Source Data [file 41467_2023_37045_MOESM4_ESM.zip › Source Data/Fig.2.xlsx]

## Sheet: Fig.2c
basal	coc	basal	nomi	basal	GBR	basal	desip	basal	fluox
0.325315	0.260252	0.996827	1.22686	0.135081	0.202621	4.10864	1.11276	0.420659	0.180282
0.975945	0.715693	1.22686	1.22686	0.945565	0.472782	0.171193	0.342387	0.420659	0.180282
1.36632	0.390378	1.38022	0.613432	1.14819	1.41835	0.25679	0.599177	0.240376	0.180282
1.04101	0.520504	0.306716	0.690111	2.49899	1.62097	0.51358	0.51358	1.26198	0.420659
1.2362	2.21214	1.61026	1.15019	0.742943	0.405242	0.342387	0.427984	1.56245	1.32207
0.260252	0.390378	1.91698	0.996827	0.540323	0.607863	0.25679	0.427984	0.480753	0.420659
0.780756	0.325315	1.99365	2.45373	1.35081	1.08065	0.941564	0.599177	0.420659	0
0.975945	0.455441	2.14701	1.53358	0.878024	1.08065	1.11276	1.02716	0.360565	0
0.390378	0.585567	1.68694	0.996827	1.41835	0.878024	1.28395	1.28395	1.08169	2.82442
0.780756	0.325315	1.68694	0.306716	0.472782	0.742943	0.941564	1.88313	0.841317	0.841317
0.195189	0.195189	0.306716	0.843469	1.0131	0.337702	1.02716	2.05432	0.600941	0.480753
0.910882	0.260252	1.30354	1.30354	1.0131	0.945565	1.02716	1.71193	0.841317	1.62254
0.325315	0.390378	2.76044	1.76362	1.48589	0.742943	0.599177	1.11276	0.30047	0.360565
0.780756	0.715693	2.37705	0.76679	0.675403	0.607863	0.25679	1.36955	0.240376	0.060094
1.69164	0.65063	0.613432	0.76679	1.68851	0.742943	0.25679	1.19835	1.56245	1.86292
1.82176	0.65063	0.843469	0.920148	0.337702	0.135081	1.02716	1.88313	0.841317	1.20188
1.10607	0.455441	1.91698	0.613432	1.0131	0.810484	0.51358	0.51358	0.480753	1.08169
0.260252	0.520504	1.99365	1.53358	1.41835	0.878024	0.342387	0.684774	2.10329	0.961506
0.65063	0.195189	0.460074	0.920148	1.0131	2.63407	2.22551	1.11276	1.08169	0.360565
0.455441	0.195189	0.613432	0.230037	0.878024	0.540323	0.599177	0.51358	0.180282	0
0.520504	0.195189	0.843469	0.383395	0.878024	0.607863	0.684774	0.599177	1.38216	2.28358
0.585567	0.260252	2.45373	1.30354	0.878024	1.48589	0.51358	0.684774	0.721129	0.841317
3.12302	0.455441	1.61026	1.22686	0.810484	1.75605	0.599177	0.855967	0.781223	0.781223
0.845819	1.2362	0.690111	0.306716	1.0131	0.675403	0.342387	0.427984	0.661035	0.781223
0.65063	0.975945	0.690111	0.230037	1.28327	0.878024	0.77037	1.36955	0.961506	0.30047
1.36632	0.260252	1.91698	1.53358	0.742943	1.14819	0.77037	1.71193	2.40376	1.62254
2.08202	1.10607	1.61026	1.91698	1.89113	1.08065	0.427984	0.427984	0.721129	0.30047
1.69164	0.195189	1.38022	0.690111	2.76915	2.22883	1.19835	0.855967	1.14179	1.20188
0.975945	0.520504	2.37705	0.996827	1.08065	1.0131	2.6535	2.31111	2.58405	1.08169
2.2772	0.520504	0.613432	0.306716	1.75605	2.02621	0.599177	1.45514	1.14179	0.961506
1.10607	0.520504	1.15019	1.91698	0.540323	0.540323	0.171193	0.855967	0.600941	1.68264
0.390378	0.390378	2.14701	0.920148	0.810484	0.742943	1.19835	0.427984	1.50235	0.961506
0.065063	0.260252	0.383395	0.76679	0.337702	0.878024	1.96872	1.11276	0.480753	1.32207
1.88683	0.715693	0.230037	1.68694	0.472782	1.14819	1.62634	0.599177	1.0216	0.901411
0.715693	0.065063	0.076679	0.306716	1.55343	0.202621	2.82469	1.54074	0.540847	0.360565
0.585567	0.780756	0	0.076679	0.675403	0.607863	0.427984	0.342387	1.20188	1.0216
0.845819	0.520504	0.690111	0.383395	1.0131	1.41835	0.684774	0.855967	0.901411	0.600941
1.17113	0.130126	1.68694	0.76679	0.742943	0.945565	1.28395	0.684774	0.420659	0.661035
2.73265	1.95189	1.07351	0.843469	2.36391	2.36391	6.16296	2.6535	0.901411	1.9831
0.585567	0.065063	1.30354	1.76362	0.878024	1.14819	0.342387	0.25679	0.420659	0.480753
0.715693	0.520504	0.920148	0.920148	1.08065	1.89113	0.342387	1.02716	0.781223	0.420659
1.10607	0.260252	0.690111	1.76362	1.95867	0.878024	0.25679	0.25679	0.901411	1.38216
0.845819	1.56151	1.8403	0.920148	1.41835	0.945565	1.54074	2.48231	0.841317	1.68264
1.69164	1.10607	0.76679	0.383395	1.82359	1.48589	0.599177	0.855967	0.30047	0.120188
0.520504	0.065063	0.920148	0.460074	1.0131	0.337702	1.11276	0.684774	0.600941	0.480753
0.845819	0	0.690111	1.68694	0.405242	0.202621	0.342387	0.51358	0.30047	0.180282
0.65063	0.065063	1.53358	0.383395	0.405242	0.472782	1.02716	1.79753	1.56245	0.420659
0.780756	0.520504	0.843469	0.536753	0.878024	2.43145	0.085597	0.25679	0.30047	0
1.17113	0.65063	0.230037	0.230037	2.63407	1.35081	0.342387	2.6535	0.600941	1.14179
1.43139	0.455441	0.383395	0.076679	1.75605	1.48589	1.02716	1.28395	0.600941	1.50235
0.910882	0.130126	0.690111	1.07351	1.0131	1.62097	0.25679	0.427984	0.360565	0.060094
0.325315	1.10607	1.68694	0.153358	0.202621	1.82359	0.085597	0.427984	2.52395	2.58405
2.40733	0.455441	1.91698	0.996827	1.95867	1.48589	1.96872	2.73909	0.721129	0.600941
0.130126	0.130126	0.76679	0.536753	0.540323	0.405242	0.171193	0.51358	1.26198	1.38216
3.38328	1.10607	0.383395	0.306716	3.71472	2.16129	0.51358	1.11276	1.32207	0.721129
0.845819	0.780756	0.460074	1.4569	0.540323	0.135081	2.91029	0.941564	0.901411	0.841317
1.10607	0.845819	0.460074	0	1.41835	0.742943	2.22551	0.599177	0.781223	1.0216
0.780756	0.325315	0.460074	0.076679	1.28327	0.810484	1.28395	1.54074	0.721129	0.600941
1.2362	0.390378	0.460074	0.306716	0.945565	0.607863	1.11276	1.62634	0.781223	1.20188
0.585567	0.195189	0	0.306716	0.540323	1.0131	1.28395	1.62634	0.540847	0.240376
0.585567	0.845819	0.843469	1.07351	1.0131	0.878024	0.342387	0.941564	0.420659	0.30047
0.780756	1.2362	0.383395	0.076679	0.540323	0.405242	0.77037	0.855967	0.30047	0.240376
1.95189	0.065063	0.920148	0.843469	1.82359	0.472782	0.342387	0.855967	0.360565	0.420659
2.08202	0.260252	0.613432	0	1.75605	0.135081	2.39671	1.54074	0.360565	0.240376
0.845819	0.195189	0.843469	0.076679	1.55343	0.135081	2.39671	1.45514	0.480753	1.50235
0.65063	0.520504	1.15019	0.460074	0.878024	0.270161	0.941564	0.427984	0.480753	0.060094
0.910882	0.130126	1.38022	1.30354	0.540323	0	1.11276	1.02716	0.30047	0.661035
1.62658	0.260252	0.920148	0.153358	1.48589	0.337702	1.79753	1.45514	1.62254	0.961506
0.845819	0.520504	0.690111	0.76679	0.472782	0.337702	2.05432	1.19835	1.68264	0.540847
1.43139	0.455441	0.536753	0.613432	1.0131	0.202621	1.45514	1.96872	0.060094	0.540847
0.780756	0.130126	1.22686	0.230037	0.202621	0.405242	0.941564	1.19835	0.781223	0.360565
0.195189	0.195189	0.306716	0.153358	0.405242	0.405242	1.54074	0.25679	0.060094	0.360565
1.69164	0.325315	0.076679	0.383395	2.43145	0.270161	3.93745	2.48231	0.180282	0.360565
2.08202	0.455441	0.76679	0.306716	1.55343	1.08065	2.05432	1.96872	0.30047	0.540847
0.910882	0.065063	1.07351	0.153358	1.14819	0.202621	0.855967	1.11276	0.600941	0.841317
0.910882	1.17113	0.383395	0.306716	0.810484	0.337702	0.941564	1.19835	0.180282	0.600941
1.04101	0.065063	0.306716	0.536753	1.08065	0.337702	0.684774	0.342387	0.240376	0.360565
1.10607	1.49645	1.07351	0.460074	1.28327	0.270161	2.48231	1.28395	0.480753	0.901411
1.10607	0.65063	1.22686	0.153358	1.82359	0.202621	0	0.085597	0.360565	0.180282
2.9929	1.10607	0.460074	0.076679	1.95867	1.0131	1.19835	1.36955	0.180282	0.30047
1.95189	0.65063	0.230037	0	1.82359	0.945565	0.427984	1.11276	0.240376	0
1.2362	0.325315	0.76679	1.91698	0.742943	0.270161	2.05432	3.16708	0.120188	0.060094
0.975945	0.325315	1.07351	0.460074	1.0131	0.202621	0.684774	0.684774	0.360565	0.420659
2.01695	1.82176	1.53358	0.460074	2.29637	1.82359	1.11276	1.88313	0.540847	0.600941
1.36632	0.520504	1.30354	0.460074	2.16129	0.405242	0.342387	0.171193	0.721129	0.30047
1.17113	0.130126	2.07033	0	1.21573	0.202621	1.79753	1.28395	0.781223	1.74273
0.780756	0	0.996827	1.30354	0.472782	0.135081	0.77037	0.855967	0.180282	0.781223
2.34227	0.390378	0.996827	0.306716	1.48589	0.202621	0.941564	1.19835	1.0216	1.86292
0.455441	0.065063	1.07351	0.230037	0.878024	0.202621	2.48231	1.71193	0.661035	0.180282
1.62658	0.65063	0.996827	1.38022	2.43145	0.945565	0.085597	0.085597	0.240376	0.781223
0.130126	0.130126	0.613432	0.306716	0.270161	0.135081	1.28395	0.77037	0.480753	0.540847
0.715693	1.17113	0.536753	1.68694	1.55343	0.742943	1.11276	1.28395	1.14179	2.58405
1.10607	0.130126	1.61026	0.306716	1.28327	0.06754	0.599177	1.11276	0.901411	1.08169
0.975945	0.195189	1.99365	0.76679	0.878024	0.135081	0.51358	0.342387	0.901411	0.480753
0.390378	0.130126	0.613432	0.690111	0.742943	0.135081	0.941564	0.684774	0.540847	0.420659
1.04101	0.390378	0.843469	0.690111	0.540323	0.607863	1.28395	1.11276	0.540847	0.240376
1.17113	0.325315	0.843469	0.230037	0.878024	0.810484	1.62634	1.19835	0.420659	0.360565
2.86277	0.585567	0.613432	0	2.02621	0.540323	1.62634	1.62634	1.14179	0.600941
2.01695	1.10607	0.153358	0.76679	1.55343	1.0131	1.79753	0.855967	0.600941	0.240376
0.520504	0.65063	1.38022	0.613432	1.82359	0.945565	0.342387	0.684774	2.82442	1.0216
1.04101	0.520504	1.91698	0.230037	1.0131	0.202621	1.02716	0.855967	0.600941	0.060094
0.780756	0.260252	1.15019	1.22686	0.472782	0	0.427984	0.855967	0.841317	1.92301
1.30126	0.260252	0.690111	0.613432	2.97177	0.06754	0.684774	1.45514	0.30047	0.540847
1.82176	0.130126	0.536753	0.843469	1.95867	0.742943	0.599177	0.51358	2.10329	2.28358
2.47239	0.390378	1.15019	0.076679	1.48589	0.06754	0.599177	0.342387	1.32207	0.540847
0.325315	0.130126	0.690111	1.91698	0.405242	0.135081	0.599177	0.342387	2.0432	0.841317
1.30126	0.325315	0.76679	2.07033	1.62097	0.06754	1.11276	1.19835	1.32207	2.22348
0.585567	0.260252	1.38022	0.613432	1.48589	0.270161	1.28395	0.941564	0.600941	0.721129
1.2362	0.260252	0.843469	1.07351	0.945565	0.405242	0.342387	0.599177	1.20188	0.360565
0.390378	0.260252	0.460074	0.996827	0.810484	0.135081	0.855967	1.79753	1.20188	0.841317
1.36632	0.585567	1.4569	0.076679	1.55343	0.270161	2.13992	0.941564	0.781223	0.781223
0.910882	0.195189	1.38022	0.460074	1.0131	0.135081	0.941564	0.599177	1.20188	0.30047
2.2772	0.715693	1.68694	0.76679	2.22883	0.607863	0.77037	0.171193	1.44226	1.26198
1.49645	0.130126	0.920148	1.07351	0.607863	0.270161	1.79753	1.11276	0.841317	2.40376
0.715693	0.260252	0.076679	0.306716	1.21573	0.135081	1.19835	0.342387	0.661035	0.841317
0.65063	0.260252	0.996827	0.230037	1.55343	0.202621	0.342387	0.599177	1.08169	2.22348
0.65063	0.325315	1.22686	1.8403	0.540323	0.135081	0.684774	0.25679	0.600941	0.420659
0.455441	0.715693	1.22686	0.460074	0.945565	0.135081	1.36955	0.51358	4.26668	0.961506
1.88683	0.585567	0.920148	0.076679	1.14819	0.540323	1.54074	0.599177	0.841317	0.420659
0.195189	0	1.53358	0.76679	0.270161	0.06754	0.855967	0	0.901411	0.30047
0.715693	0.260252	0.460074	0.460074	1.75605	0	2.05432	1.54074	0.540847	0.480753
0.195189	0.130126	0.690111	0.843469	0.810484	0.135081	1.36955	1.79753	0.721129	0.420659
0.845819	0.325315	0.460074	0.076679	1.28327	0.06754	2.91029	0.855967	0.240376	0
1.82176	0.455441	0.920148	0.383395	1.41835	1.75605	0.171193	0.25679	1.50235	0.961506
0.975945	0.325315	0.843469	0.306716	2.02621	0.337702	0.684774	1.11276	0.120188	0.30047
0.520504	0.130126	0.536753	0.460074	1.14819	0.06754	1.88313	1.45514	1.0216	0.841317
1.10607	0.585567	0.690111	0.76679	1.08065	0.270161	0.855967	0.427984	2.0432	1.26198
0.975945	0.260252	0.306716	0	0.810484	0.270161	2.31111	1.71193	0.420659	1.14179
2.53746	1.2362	0.920148	0.843469	1.21573	0.405242	0.77037	1.79753	0.420659	0.360565
1.04101	0.390378	0.996827	0.306716	0.945565	0.202621	0.51358	0.77037	0.781223	0.600941
1.36632	1.30126	0.76679	1.4569	1.28327	0.202621	0.855967	1.54074	0.30047	0.600941
2.14708	0.390378	0.153358	0.230037	1.89113	0.202621	1.79753	2.73909	0.480753	0.961506
2.53746	1.2362	0.843469	0.536753	1.68851	0.270161	2.39671	2.22551	0.420659	0.721129
1.88683	0.975945	1.22686	0.383395	1.75605	0	2.73909	2.73909	1.56245	0.841317
1.56151	0.455441	0.843469	0.460074	1.41835	0.810484	0.684774	0.51358	0.180282	0.180282
0.780756	0.325315	1.38022	0.153358	0.540323	0	0.427984	1.19835	0.180282	0.180282
1.43139	0.260252	0.920148	0.613432	1.14819	0.337702	3.08148	2.99588	0.360565	0.120188
0.065063	0	0.306716	0.460074	0.135081	0	0.684774	0.427984	0.180282	0.060094
0.455441	0.520504	1.61026	3.98731	0.337702	0	3.68066	2.31111	0.600941	1.14179
0.390378	0.130126	1.15019	0.383395	0.540323	0.270161	1.28395	1.28395	0.420659	0.360565
0.195189	0	1.22686	0.460074	0.607863	0.06754	1.45514	1.71193	0.480753	0.420659
0.520504	0.715693	0.843469	0	0.945565	1.08065	0.77037	0.77037	0.841317	0.480753
0.65063	0.260252	0.306716	0.306716	1.14819	0.202621	0.855967	1.02716	2.10329	2.0432
0.585567	0.260252	1.38022	0.460074	0.270161	0.337702	1.11276	0.51358	0.120188	0.180282
0.520504	0.260252	1.61026	0.383395	0.945565	0.270161	0.599177	0.427984	0.120188	0.060094
0.780756	0.260252			0.337702	0.202621	0.342387	0	0.661035	0.961506
1.04101	0.910882			0.945565	0.472782	0.51358	0.171193	0.721129	0.721129
1.30126	0.065063			0.405242	0.135081	0.171193	0.342387	1.62254	1.38216
0.390378	0.130126			0.945565	0.337702	0.77037	0.25679	0.961506	2.0432
0.715693	0			0.607863	0.202621	0.941564	1.36955	0.120188	0.240376
0.455441	0			0.337702	0.202621	0.171193	0.342387	1.38216	1.92301
0.130126	0.520504			0.135081	0.135081	0.77037	0.342387	1.68264	1.32207
0.130126	0.195189			0.337702	0.135081	0.51358	0.427984	1.32207	1.08169
0.585567	0.065063			0.540323	0.135081	1.88313	1.19835	1.32207	1.0216
0	0			0.270161	0.06754	0.599177	0.684774	0.781223	1.20188
0.390378	0			0.135081	0.06754	0.51358	0.171193	1.50235	0.961506
0.130126	0			0.202621	0.337702	0.77037	0.171193	1.92301	1.44226
1.04101	0.130126			1.08065	0.742943	0.599177	0.599177	1.32207	1.08169
0.715693	0.325315			0.810484	0.607863	0.427984	0.342387	1.74273	1.0216
0.455441	0			0.540323	0.337702	0.427984	0.085597	0.540847	0.661035
0.715693	0.065063			1.08065	0.135081	0.599177	0.25679	1.44226	1.56245
0.520504	0.065063			0.405242	0.135081	0.085597	0.342387	2.0432	1.38216
0.195189	0.130126			1.08065	0.405242	0.25679	0.342387	1.9831	1.68264
0.715693	0			0.810484	0.742943	0.25679	0.427984	1.26198	0.661035
0.910882	0.780756			0.878024	0	1.71193	1.02716	0.721129	0.781223
0.195189	0			0.270161	0	1.71193	0.51358	0.781223	0.600941
1.04101	0.715693			0.337702	0.337702	0.941564	0.51358	0.781223	1.38216
1.56151	0.975945			1.28327	0.607863	1.02716	0.427984	2.34367	2.16339
0.325315	0			0.337702	0.135081	0.51358	0.855967	0.180282	0.30047
1.17113	0.065063			0.540323	0.06754	0.684774	0.427984	2.10329	1.92301
1.10607	0			0.742943	0.135081	0.085597	0.427984	2.22348	1.08169
1.36632	0.390378			0.945565	0.06754	1.02716	1.36955	1.62254	1.38216
0.260252	0.130126			0.135081	0.135081	0.427984	0.171193	1.44226	1.14179
0.975945	0.195189			0.945565	0.472782	1.36955	0.684774	1.80282	1.56245
2.79771	1.62658			1.14819	2.09375	0.941564	1.19835	1.56245	0.661035
1.43139	0			0.945565	0.202621	0.085597	0.25679	0.901411	0.360565
1.43139	0.065063			0.945565	0	0.51358	0.599177	0.841317	0.901411
0.520504	0.065063			0.06754	0.135081	1.11276	0.085597	0.661035	0.961506
0.130126	0.130126			0.135081	0.270161	1.36955	0.855967	1.44226	0.721129
0.585567	0.130126			0.337702	0.135081	0.684774	0.171193	1.0216	0.420659
1.17113	0.520504			2.16129	0.472782	0.855967	0.171193	1.32207	1.08169
0.520504	0.065063			0.405242	0.270161	2.6535	1.54074	0.360565	0.30047
0.260252	0.520504			0.202621	1.0131	0.51358	0.51358	1.68264	2.46386
0.455441	0			0.202621	0.135081	0.51358	0.25679	1.68264	0.841317
0.585567	0.260252			0.878024	0.337702	0.51358	0.085597	0.961506	1.0216
0.455441	0.390378			1.0131	0.945565	0.085597	0.171193	1.26198	1.26198
0	0.065063			0.135081	0	0.599177	0.941564	0.901411	0.841317
0.585567	0.325315			0.472782	0	1.19835	0.77037	1.32207	2.10329
0.780756	0.195189			0.810484	0.270161	0.855967	1.11276	1.20188	0.841317
0.390378	0			0.135081	0.135081	0.342387	0.085597	0.721129	0.600941
0.845819	0.260252			0.607863	0.337702	0.25679	0.25679	0.781223	1.08169
0.390378	0.065063			0.337702	0.270161	0.51358	0	1.44226	1.38216
0.780756	1.43139			0.337702	1.0131	0.599177	0.599177	1.68264	1.38216
0.390378	1.30126			1.28327	0.405242	0.25679	0	3.54555	2.46386
0	0.130126			0	0.405242	1.28395	0.342387	0.30047	0.781223
0.455441	0.910882			0.405242	0.607863	0.085597	0.427984	1.08169	1.56245
0.325315	0.260252			0.135081	0.06754	0.427984	0.171193	2.0432	1.9831
0.130126	1.69164			0.135081	0.202621	0.342387	0.599177	0.961506	0.961506
0.260252	1.10607			0.06754	0.135081	0	0.25679	4.14649	1.80282
0.195189	0			0.337702	0.270161	0.085597	0.599177	0.360565	0.781223
0.715693	2.66758			0	1.35081	1.28395	0.25679	1.26198	1.50235
2.66758	1.62658					0.085597	0.085597	0.420659	1.08169
0.975945	0.195189					0.684774	0.599177	1.14179	1.26198
0.845819	0.390378					0.25679	0.085597	0.30047	0.120188
1.17113	0.910882					0.427984	0.77037	0.721129	1.44226
1.04101	0.520504					0.342387	0.085597	0.120188	0.540847
0.260252	0.130126					0.085597	0.171193	2.0432	1.14179
0.585567	0.455441					1.28395	0.25679	1.86292	0.961506
1.10607	2.08202							0.420659	1.26198
0.585567	0.195189							1.74273	1.62254
1.62658	1.17113							0.901411	0.781223
1.69164	0.585567							0.721129	0.901411
1.2362	0.455441							0.901411	0.600941
0.585567	0.065063							0.961506	1.0216
1.10607	0.325315							0.480753	0.721129
1.62658	0.975945							0.30047	0.360565
1.30126	0.390378							1.80282	1.86292
0.715693	0.260252							2.82442	1.92301
0.910882	0.455441							2.34367	1.68264
1.82176	0.715693							0.721129	0.480753
0.975945	0.195189							1.08169	1.08169
0.390378	0.780756							0.961506	1.20188
0.780756	0.455441							1.44226	1.62254
0.520504	0.65063							2.76433	3.30518
0.975945	0.325315							2.16339	1.9831
1.2362	0.65063							0.721129	1.08169
0.195189	0.195189							0.781223	0.961506
0.455441	0.065063							1.86292	1.68264
1.49645	1.2362							1.38216	2.10329
1.88683	1.43139							1.68264	1.44226
1.10607	1.10607							0.961506	0.540847
0.520504	0.260252							2.40376	2.52395
1.10607	0.195189							0.420659	0.480753
1.2362	0.130126							0.841317	1.14179
1.17113	0.520504							0.240376	0.781223
0.910882	1.69164							1.0216	1.26198
0.520504	0.065063							1.68264	0.721129
0.585567	0.65063							1.44226	1.32207
2.86277	1.62658							0.480753	0.360565
2.2772	0.780756							1.08169	1.14179
0.715693	0.455441							1.86292	1.14179
0.65063	0.065063							2.52395	1.86292
0.325315	0.130126							2.28358	1.32207
2.21214	1.10607							0.721129	1.26198
0.715693	0.585567							1.0216	0.961506
0.910882	0.845819							0.360565	0.721129
0.910882	0.195189							0.901411	1.44226
0.715693	0.975945							2.22348	2.22348
0.65063	0.260252							0.781223	1.08169
1.30126	0.455441							0.180282	0.661035
0.585567	0.975945							1.0216	1.44226
0.260252	0.065063							1.08169	0.781223
0.65063	0.195189							0.661035	1.62254
1.56151	2.86277							1.0216	0.240376
1.43139	0.195189							1.74273	1.20188
0.715693	0.195189							1.0216	0.781223
2.14708	1.2362							1.9831	2.0432
1.10607	0.390378							0.961506	0.781223
1.30126	0.325315							0.600941	1.20188
0.975945	1.62658							0.721129	1.26198
1.2362	0.520504							0.480753	0.420659
0.455441	0.325315							0.420659	0.420659
0.520504	0.195189							1.08169	0.420659
0	0.845819							0.480753	0.30047
1.43139	0.715693							0.901411	1.20188
1.36632	0.260252							0.721129	0.540847
0.715693	0.325315							0.661035	0.600941
0.910882	0.520504							1.44226	1.38216
0.845819	0.390378							1.50235	1.38216
1.49645	1.10607							0.901411	1.08169
1.2362	1.17113							0.901411	1.44226
0.260252	0.260252							0.600941	0.540847
1.43139	0.390378							0.961506	1.68264
1.95189	1.10607							0.721129	0.961506
1.04101	0.715693							1.14179	1.86292
0.325315	0.65063							0.841317	0.961506
1.95189	0.910882							1.56245	1.62254
0.845819	0.455441							1.9831	1.38216
2.21214	1.17113							1.20188	0.841317
0.065063	0.845819							0.721129	0.841317
1.10607	0.65063							1.50235	2.10329
2.14708	0.910882
1.82176	2.2772
0.715693	0.130126
0.585567	0.585567

## Sheet: Fig.2f
DAT-Cre		DAT-KO			DAT-WT		DAT-CI
basal	coc	basal	coc		basal	coc	basal	coc
0.885665	0.221416	3.70734	8.14947		0.734528	0.122421	0.401423	0.240854
0.0738056	0	0.100198	0.133598		0.061211	0.183632	0.080285	0.802847
0.369027	0	1.90377	0		0.244843	0.122421	0.722562	1.20427
0.442833	0.0738056	0	0		0.367264	0.061211	0.561993	0.240854
0.147611	0.0738056	2.00397	0		1.04058	0.550896	2.32826	1.44512
0.0738056	0	2.00397	0		0.244843	0.306053	0.401423	0.481708
3.09983	0.442833	2.30456	0		0.061211	0.061211	0.401423	0.802847
0.147611	0	3.00595	4.80952		0.91816	0.183632	0.802847	1.36484
0.81186	0.0738056	1.60318	1.06878		0.550896	0.795739	0	0.160569
0.295222	0	0.100198	0		0.183632	0	0.401423	1.36484
0.369027	0.147611	0	0		0.489685	0.244843	1.36484	1.28455
1.25469	0.0738056	0.801587	0.133598		0.306053	0.244843	0.642278	0.321139
1.03328	0.0738056	2.00397	2.80556		0.367264	0.061211	1.0437	0.802847
0.147611	0	1.10218	0		0.550896	1.28542	0.080285	0
0.590444	0.0738056	0.300595	0		1.65269	0.122421	0.080285	0.321139
0.516638	0.221416	1.90377	2.27116		3.9787	2.01995	0.722562	0.401423
0.0738056	0	0.60119	0.133598		0.428475	0.550896	0.080285	0.321139
0.0738056	0	1.20238	0.935185		0.428475	0.244843	2.0874	1.28455
0.516638	0.0738056	0	0		0.306053	0.489685	0.561993	0.240854
0	0	0.300595	0.267196		0.428475	0.85695	0.481708	0.401423
0.516638	0.590444	0.701389	0.133598		0.061211	0.183632	1.20427	0.722562
0.369027	0	0	0		0.550896	0.183632	0.561993	0.481708
0.0738056	0.0738056	0	0.133598		0.550896	0.183632	0.642278	1.44512
1.10708	4.0593	0.300595	1.46958		0.550896	0.367264	0.642278	0.401423
0	0	0	0		0.183632	0.673318	1.68598	2.32826
1.77133	0	0.300595	0		1.34664	0.183632	0.642278	0.963416
0.295222	0	0.60119	1.20238		0.489685	0.183632	1.0437	1.12399
1.18089	0	0.200397	0		0.244843	0.122421	1.44512	0.722562
0.0738056	0	0	0		0.061211	0	0.321139	1.0437
2.06655	0.590444	0.400794	2.27116		0.979371	0.367264	2.24797	1.52541
0.442833	0.0738056	0.500992	0		0.244843	3.30538	0.802847	0.321139
0.81186	0.147611	0.400794	2.93915		0.91816	0.367264	0.080285	0.080285
0.442833	0.0738056	0	0		0.550896	0.122421	0.481708	0.401423
1.10708	0.295222	1.80357	0.267196		0.244843	0.244843	0.642278	0.883132
0.81186	0.147611	1.20238	3.47355		2.81569	1.163	0.722562	0.883132
1.25469	0.959471	0.400794	0		0.306053	0.306053	0.160569	1.60569
0.295222	0.0738056	1.70337	0.667989		0.734528	0.244843	0.401423	1.20427
1.4023	0.221416	1.30258	3.47355		0.428475	0.061211	1.20427	0.561993
0.590444	0	1.30258	2.80556		0.612107	0.734528	1.0437	0.321139
0.590444	0.516638	4.00794	2.27116		0.367264	0.244843	1.60569	0.883132
0.885665	0.0738056	3.50694	3.33995		1.46906	0.85695	0.642278	1.28455
1.4023	0.0738056	3.10615	4.80952		0.795739	0.673318	1.20427	0.481708
0.516638	0.590444	0.60119	0.534392		0.367264	2.08116	0.401423	0.883132
0.959471	0	2.50496	1.06878		0.122421	0.489685	0.321139	1.68598
0.221416	0.0738056	2.80556	4.54233		1.95874	0.306053	0.240854	0.481708
2.43558	0.147611	3.50694	3.87434		0.795739	0.306053	0.642278	0.080285
1.10708	0	1.80357	0.400794		0.428475	0.673318	0.802847	0.240854
0.221416	0.0738056	0.300595	0.534392		2.01995	1.10179	0.160569	0.080285
3.09983	4.20691	2.40476	2.67196		0	0	0.401423	0.883132
0.81186	0.0738056	2.30456	0.400794		0.244843	0.367264	1.52541	1.20427
0.959471	0	0.60119	0.267196		0.489685	0.244843	0.240854	0.401423
1.03328	0.147611	0.100198	0		0.122421	0.428475	0.321139	0.642278
0.147611	2.36177	0.200397	0		0.061211	0.061211	0.883132	0.963416
0.147611	0	0.100198	0.133598		0.795739	0.306053	1.28455	0.160569
0.147611	0	3.80754	5.61111		1.77511	1.163	1.92683	0.963416
0	0.147611	4.40873	5.74471		1.04058	0.306053	0.963416	2.0874
0.221416	1.54991	1.80357	0.801587		0.795739	0.244843	0.722562	0.160569
0.295222	0.0738056	0.701389	0		0.673318	0.306053	0.401423	0.160569
0.885665	4.20691	0.200397	0.133598		0	0.061211	1.28455	4.49594
0.221416	0.221416	0	0		0.306053	0.061211	0.240854	1.28455
0.221416	0	1.20238	0		0.244843	0.979371	0.963416	0.481708
0.369027	0.0738056	1.90377	0.667989		4.65201	3.73385	0.481708	0.321139
0.81186	0.147611	2.30456	0		0.183632	0.061211	2.16769	1.60569
1.10708	0.664249	0.100198	1.60318		4.03991	1.22421	0.321139	0.802847
0.885666	0.0738055	0.500992	0		0.489685	0.061211	0.561993	0.160569
0.295222	0.0738055	3.30655	3.33995		0.183632	1.10179	1.20427	0.240854
0	0	0.400794	0		0.489685	0.122421	0.722562	0.160569
0.442833	0	3.00595	3.20635		0	0.183632	1.0437	1.60569
0.885666	0.369027	3.20635	3.87434		0.122421	0.122421	0.722562	3.37196
0.0738055	0	0.901786	0.534392		0.183632	0.183632	0.160569	0.321139
0.369027	0.369027	2.50496	2.27116		0.367264	0.612107	0.642278	0.802847
0.738055	0.221416	2.10417	1.33598		0.367264	0.122421	1.52541	0.481708
0.81186	0.516638	2.20437	0.534392		1.10179	0.122421	0.160569	1.36484
0.590444	0.516638	6.71329	1.60318		0.550896	0.183632	0.160569	0.240854
0.369027	0.0738055	3.90774	6.1455		0.244843	0.122421	0.240854	0.481708
0.738055	0.221416	0.100198	0		1.04058	0.612107	0.080285	0.240854
2.28797	0.442833	0.701389	0		1.163	1.40785	0	0.481708
3.02602	3.76408	0.200397	0.267196		0.91816	0.428475	0.240854	0.160569
0	0	0.801587	0.133598		1.34664	0.489685	0.642278	0.080285
1.25469	0.295222	0	0		1.53027	0.428475	1.28455	0.802847
2.36177	1.91894	0.701389	0		0.550896	1.22421	2.16769	0.802847
3.69027	1.47611	4.60913	2.80556		0.550896	0.122421	0.401423	0.321139
0.442833	0.295222	0.935185	2.13757		0.612107	0.122421	1.0437	0.240854
0.295222	0.221416	0.133598	0.267196		0.550896	0.489685	0.561993	1.76626
0.295222	0.147611	0.267196	0.400794		0.428475	0.91816	0.561993	0.321139
0.369027	0.147611	0.534392	1.20238		1.59148	0.673318	0	0.080285
0.295222	0.147611	2.00397	1.06878		1.46906	0.183632	0.321139	0.401423
0.147611	0	0.267196	0		1.34664	1.04058	0.401423	0.401423
0.664249	0.147611	0.534392	1.06878		0.85695	0.428475	0.722562	0.240854
0.516638	0.369027	0.534392	0.667989		0.91816	0.428475	0.883132	1.52541
1.03328	0.295222	1.33598	0		0.734528	0.428475	2.16769	1.60569
1.03328	0.885666	0.400794	0.133598		0.367264	0.550896	0.321139	0.240854
0.738055	0.221416	0.935185	0.801587		0.612107	0.550896	0.561993	1.0437
0.221416	0	0.400794	0.267196		1.59148	1.53027	1.28455	0.642278
0.221416	0.369027	0.534392	0.801587		0.734528	0	1.84655	0.481708
0.442833	0.0738055	0.534392	0.133598		1.10179	0.734528	0.642278	1.12399
0.81186	0.0738055	1.87037	0.534392		1.163	0.550896	0.321139	0.321139
0.442833	0.295222	0.534392	1.06878		0.734528	0.061211	0.481708	0.160569
0.738055	0.221416	1.06878	1.60318		1.22421	0.550896	0.561993	0.722562
0.516638	0.147611	1.73677	0		0.795739	1.163	0.561993	0.802847
0	0	1.46958	1.20238		0.734528	0.122421	0.160569	0.883132
0.664249	0.0738055	1.60318	2.53836		1.10179	1.10179	0.240854	0.321139
1.4023	0.147611	0.400794	0.400794		1.7139	0.85695	0.160569	0.240854
1.25469	0.0738055	0.400794	1.06878		0.795739	0.306053	0.642278	0.160569
0.664249	1.10708	2.40476	0		1.7139	0.612107	0.963416	0.481708
0.221416	0	1.20238	0.534392		1.59148	1.59148	1.12399	1.36484
0.147611	0.0738055	0.267196	1.20238		0.979371	0.367264	0.802847	2.24797
0.369027	0.221416	1.20238	1.06878		0.734528	0.183632	0.401423	0.802847
1.4023	1.47611	1.20238	1.46958		0.673318	0.061211	1.84655	0.722562
1.47611	1.91894	0.534392	0		1.65269	0.91816	0.561993	0.240854
1.18089	0	0.935185	1.20238		0.979371	0.183632	0.160569	0.321139
0.516638	0.369027	0.935185	0.667989		2.20358	0.550896	0.321139	0.321139
0.516638	0.369027	0.667989	1.73677		1.34664	0.428475	0.401423	0.722562
0.516638	0.0738055	0.133598	0.267196		1.89753	0.795739	2.48883	2.0874
0.221416	0	0.400794	1.06878		1.89753	1.28542	1.28455	1.20427
0	0	0	0.267196		1.163	1.34664	0.561993	0.401423
0	0.147611	0.534392	0.534392		1.89753	0.183632	1.0437	1.0437
0.516638	0.0738055	0.667989	0.801587		0.85695	0.122421	1.20427	1.92683
0.147611	0.147611	0.267196	1.20238		1.65269	0.673318	1.20427	0
0.590444	0.147611	0.133598	0.534392		3.18296	3.12175	0.160569	0.481708
0.295222	0.147611	0.801587	1.06878		1.77511	0.550896	0.481708	0.080285
0.0738055	0	0.133598	0.267196		0.612107	0.91816	1.52541	0.963416
0.295222	0.0738055	0.267196	1.06878		2.14237	0.489685	1.20427	2.00712
2.50939	1.18089	1.20238	1.46958		1.04058	0.244843	0.722562	1.0437
1.25469	0.147611	2.80556	1.06878		0.489685	0.061211	1.28455	0.883132
2.28797	0.590444	2.13757	0.801587		1.28542	1.65269	0.240854	0.401423
2.58319	3.61647	0.267196	0.267196		1.89753	1.95874	1.28455	1.84655
1.3285	0.442833	0.267196	0.801587		0.428475	0.061211	1.92683	2.72968
0.369027	0.516638	0.267196	0.400794		2.38722	0.183632	1.60569	0.481708
1.3285	0.885666	0.267196	0		1.28542	0.979371	1.36484	1.68598
1.4023	0.959471	0	0.534392		1.89753	1.04058	0.963416	0.481708
3.39505	0.295222	1.06878	1.20238		2.14237	0.612107	1.20427	1.92683
0.442833	0.0738055	1.33598	1.73677		2.57085	1.28542	4.01424	3.93395
1.77133	1.03328	0	0.133598		1.59148	0.244843	0.722562	1.44512
0.738055	0.0738055	1.20238	0		1.53027	0.673318	0.802847	1.44512
1.91894	1.25469	0.133598	0.534392		0.85695	0.489685	0.481708	0.722562
2.50939	2.50939	0.133598	0.534392		0.612107	0.85695	0.401423	0
1.3285	0.516638	0.400794	0.534392		0.061211	0.550896	0.883132	0.963416
0.369027	0.147611	0.400794	0.133598		1.10179	0.734528	0.802847	1.52541
0	0.590444	0.801587	0.400794		0.979371	0.428475	0.802847	1.0437
2.14036	1.25469	0.667989	0.667989		2.63206	0.061211	1.68598	1.12399
3.24744	2.7308	0.534392	1.06878		0.550896	0.306053	0.802847	2.0874
2.80461	1.10708	0.400794	0.133598		0.550896	0.244843	1.68598	2.32826
2.87841	1.62372	1.60318	1.87037		1.34664	1.34664	1.52541	1.28455
0.369027	0	0.133598	0.935185		0.673318	0.306053	1.28455	3.1311
3.54266	0.81186	2.00397	1.46958		0.550896	0.061211	2.40854	4.1748
3.46886	4.20691	2.40476	1.20238		0.306053	0.183632	0.883132	0.642278
0.959471	1.3285	0.133598	0.267196		1.04058	0.122421	0.963416	0.321139
4.79735	2.80461	0	0.133598		0.979371	0.734528	2.16769	2.32826
4.79735	3.54266	1.00198	0.667989		1.163	0.061211	0.883132	1.0437
2.06655	0.738055	0.60119	0		0.612107	0.489685	1.12399	1.44512
3.17363	4.57594	0.200397	0		4.5908	1.22421	1.44512	1.12399
0.81186	1.47611	0.701389	0.267196		2.01995	0.244843	3.1311	2.40854
2.06655	0.369027	0.500992	0.534392		0.183632	0	0.240854	0.642278
0.295222	0	0.300595	0.534392		0.734528	0.244843	5.21851	2.24797
2.95222	2.7308	2.20437	1.20238		0.428475	1.46906	0.561993	0.561993
1.18089	0.738055	1.30258	0.534392		0.734528	0.183632	0.963416	1.12399
5.01877	2.06655	0.60119	0.133598		1.22421	0.85695	1.60569	1.60569
0.81186	0.0738055	0.200397	0.801587		1.83632	1.04058	0.481708	0.883132
2.14036	1.54991	1.60318	3.20635		0.734528	0.795739	1.20427	2.32826
0.959471	0.221416	0.100198	0		1.04058	0.612107	0.561993	1.0437
1.77133	0.369027	1.90377	2.53836		0.428475	0.183632	1.0437	0.481708
0.590444	0.0738055	0.901786	0.935185		0.979371	0.550896	0.321139	1.20427
0.516638	1.99275	1.00198	1.20238		2.26479	1.34664	0.401423	0.642278
2.21416	0.664249	2.50496	5.61111		0.91816	0.183632	0.722562	0.321139
1.4023	0.369027	0.100198	0.133598		1.53027	0.122421	0.160569	0.321139
1.47611	0.369027	1.20238	2.40476		1.40785	2.69327	1.68598	1.92683
1.77133	2.28797	0.500992	0.133598		0.367264	0.122421	0.240854	0.802847
0.738055	2.28797	0.300595	0.400794		1.40785	0.244843	0.963416	3.93395
0	0.221416	0	0		0.734528	0.85695	3.29167	1.76626
0.959471	0.442833	1.20238	0.801587		0.612107	0.244843	1.20427	0.642278
0.369027	0.0738055	0.801587	0.133598		1.34664	1.65269	1.20427	1.20427
0.295222	0	0.100198	0		0.612107	0.367264	1.08384	1.60569
		0.100198	0		0.550896	0.306053	0.120427	1.52541
		0.400794	0.267196		0.428475	0.244843	0.963416	2.48883
		0.300595	0.400794		1.46906	1.34664	1.20427	2.16769
		0.400794	0.133598		3.55022	0.428475	0.842989	0.802847
		1.40278	0.534392		0.673318	2.14237	1.20427	1.12399
		0.801587	1.46958		0.244843	0.061211	0.602135	2.16769
		0.300595	0.267196		2.63206	0.367264	1.44512	1.12399
		1.40278	1.33598		2.44843	1.34664	1.56555	0.963416
		0.400794	0.133598				0.722562	1.0437
		0.100198	0				1.44512	0.722562
		0.300595	0				1.08384	0.883132
		0	0				0.722562	0.802847
		0.701389	0.534392				0.842989	0.883132
		0.400794	0.133598				0.481708	0.561993
		0.100198	0.133598				3.1311	2.40854
		0.100198	0				1.3247	1.52541
		0.100198	0				2.16769	0.963416
		1.30258	0.267196				1.68598	2.0874
		0.500992	0.267196				0.481708	0.963416
		0.300595	0.400794				2.76982	1.44512
		0.400794	0.400794				0.481708	0.321139
		0.701389	0				0.602135	0.561993
		1.60318	1.73677				0.240854	0.561993
		0.300595	0.400794				0.602135	0.642278
		0.100198	0				1.20427	2.48883
		0	0				0.722562	1.60569
		1.30258	0.400794				0.963416	0.561993
		0	0				1.56555	1.36484
		0.400794	0				2.52897	1.20427
							0.361281	0.963416
							0.602135	1.36484
							0.602135	0.240854
							1.3247	1.84655
							0.361281	0.080285
							0.842989	1.0437
							1.20427	1.44512
							1.68598	3.21139
							0.361281	0.642278
							0.722562	0.481708
							0.120427	0.963416
							1.92683	2.24797
							1.80641	0.722562
							0.602135	0.802847
							1.28455	0.642278
							0.160569	0.642278
							0	0.321139
							0.481708	0.802847
							2.48883	2.32826
							0.160569	0.321139
							3.61281	3.1311
							1.44512	1.12399
							1.52541	0.481708
							2.48883	1.44512
							2.48883	3.61281
							0.561993	0.642278
							2.00712	2.32826
							2.0874	0.883132
							1.20427	0.561993
							3.37196	1.76626
							1.52541	1.20427
							2.24797	0.401423
							1.76626	2.72968
							1.12399	1.84655
							0.722562	2.97053
							1.52541	1.36484
							1.12399	3.05082
							0.401423	0.561993
							2.56911	4.01424
							2.89025	3.6931
							0.642278	0.481708
							0.561993	0.963416
							1.36484	1.76626
							0.802847	0.963416
							0.321139	0.240854
							0.481708	0.160569
							0.561993	0.401423
							0.160569	0.561993
							0.481708	0.722562
							1.12399	0.240854
							1.84655	1.52541
							0.481708	0.160569
							0.240854	0.321139
							0.160569	0.481708
							2.6494	0.642278
							0.401423	0.401423
							0.722562	1.0437
							2.00712	1.20427
							0.401423	0.160569
							0.883132	0.561993
							0.160569	0.802847
							0.883132	0.963416
							1.12399	4.01424
							1.0437	2.56911
							2.32826	2.40854
							1.92683	2.0874
							0.722562	0.561993
							0.481708	0.240854
							0.321139	0.321139
							0.963416	0.240854
							0	0.160569
							0.481708	0.481708
							0.321139	0.321139
							1.20427	1.28455
							2.72968	2.6494
							1.76626	2.00712
							0.722562	1.28455
							1.44512	1.0437
							3.05082	2.72968
							0.321139	0

## Sheet: Fig.2i
sham		6-OHDA
basal	coc	basal	coc
1.03529	0.258824	0.24909	0
2.32941	0.129412	1.49454	4.7327
0.517647	0.517647	1.24545	1.49454
2.97647	0.517647	0.498179	0.24909
2.32941	0.258824	0.373634	2.4909
1.42353	0	3.48725	3.73634
0.517647	0.258824	0.498179	0
1.55294	5.17647	0.498179	0
2.2	0.388235	0.498179	5.35543
0.517647	1.03529	4.98179	4.60816
0.647059	3.75294	0.622724	8.09541
1.29412	0.388235	0.747269	0.373634
1.29412	0.776471	1.61908	2.24181
2.71765	1.16471	0.498179	3.86089
1.03529	0.258824	2.86453	3.6118
0.517647	0	0.622724	0
0.905882	0	0.747269	2.11726
0.905882	0	0.124545	3.36271
0.258824	0	0.373634	0
0.129412	0.258824	1.49454	2.4909
0.517647	0	0.747269	0.373634
0.388235	0.129412	0.996358	0.24909
0.129412	0	0.373634	0.747269
0.388235	0	0.498179	0.24909
0.517647	0	0.373634	0
0.905882	0	1.49454	1.74363
1.42353	0.647059	1.61908	0.124545
0.517647	0.258824	0.124545	3.73634
0.129412	0	0	0.124545
0.517647	0.776471	0.373634	0.373634
0.388235	0	0.747269	0.124545
1.03529	0	0.124545	0
1.03529	0	1.74363	0.24909
1.3114	0	0.373634	0.622724
1.67568	0.947121	0.24909	2.98908
1.52997	0	0.747269	0.124545
0.072855	2.03995	1.1209	0
1.9671	0.218566	0.747269	0.498179
0.874266	0.145711	0.622724	3.73634
0.218566	0	0.498179	0.996358
0.655699	0.145711	0.996358	0.373634
1.16569	2.11281	0.622724	0.24909
0.582844	1.89424	0.24909	0.622724
4.07991	0.874266	0.871814	2.86453
3.05993	1.9671	0.498179	0.124545
2.47709	3.78848	1.74363	0.24909
0.80141	0.582844	0.24909	1.99272
1.09283	1.45711	0.996358	0.24909
1.74853	0.874266	1.36999	1.24545
1.9671	1.23854	0.622724	0
1.52997	0.437133	0.622724	0.871814
1.52997	0.072855	0.622724	0.622724
3.20564	3.86134	0.24909	2.98908
1.52997	0.145711	0.747269	0
2.6228	1.09283	2.98908	5.35543
0.437133	0.874266	0.124545	0
1.3114	0.364277	1.61908	0.124545
1.23854	1.16569	1.36999	0
1.01998	0	0	0
0.728555	0	0.747269	0.124545
0.582844	0.874266	0.996358	0.124545
0.80141	0	0.747269	6.10269
0.364277	0	0.24909	1.74363
0.509988	0.072855	0.373634	0.124545
0.145711	0	0.373634	0.747269
0	0.582844	0.124545	0
0.874266	0	1.49454	0
1.23854	0.218566	0	0
0.364277	0.218566	0.622724	0
0.218566	0.145711	0.871814	0
0.145711	0.072855	0.373634	2.4909
0.364277	0.072855	0.498179	0.498179
1.67568	0	0.871814	3.23816
0.582844	0.072855	0.622724	0
0.437133	0.072855	0.747269	0.124545
0.655699	0.218566	1.61908	5.97815
0.655699	0.655699	0	2.36635
0.437133	0.509988	0.996358	0.124545
0.947121	1.82139	0.373634	0
0.291422	0.072855	0.498179	0.124545
0.509988	0	0.747269	0.622724
0.291422	0	0.747269	0.124545
1.09283	0	2.4909	0.373634
0.291422	0	0.24909	2.4909
0.291422	0.072855	1.1209	6.35178
1.16569	0	2.36635	3.36271
0	0	0.622724	0
0	0	0.871814	0
0.80141	0	1.86817	0
0.364277	0.072855	0.622724	0.622724
1.74853	0	1.61908	3.73634
2.40423	0	0.996358	0.498179
0.072855	0	1.74363	0.124545
0.655699	0.655699	2.4909	0.747269
0.582844	0.145711	1.36999	0
1.19914	0.119914	1.24545	0.24909
1.61884	0.059957	1.74363	1.86817
0.779443	0.119914	0.996358	0.871814
1.13919	0	2.61544	3.23816
1.2591	0	0.24909	0.747269
1.19914	0.299786	0.871814	0.498179
3.05782	0.4197	1.49454	0.373634
0.599572	0.479657	0.747269	0.24909
3.3576	2.81799	1.24545	0.24909
1.07923	0.059957	1.1209	0.124545
1.19914	0.299786	0.996358	3.23816
0.299786	0	0.747269	1.74363
1.79872	0.059957	0.24909	0.373634
0.539615	0	1.61908	0.373634
0.4197	0.119914	0.747269	0.24909
1.79872	0	0.747269	0.871814
2.21841	0.119914	0.622724	0.124545
2.63812	0.179872	0.498179	1.74363
0.779443	2.5182	1.49454	0.373634
2.21841	0.4197	0.871814	0.24909
1.01927	0.059957	1.74363	1.99272
0.659529	0.179872	2.73998	0.871814
0.359743	0.779443	0.747269	0
0.599572	0.239829	0.373634	0.747269
0.779443	0.719486	0	0.124545
1.07923	4.13704	0.24909	1.36999
0.539615	0.239829	0.622724	0
1.6788	0.719486	0.373634	0.124545
1.01927	0.059957	0.747269	0.747269
2.15846	0.059957	0.24909	0
1.6788	2.21841	0.622724	0
0.8394	0	0.498179	1.36999
1.01927	0	0.747269	0
0.959315	0.179872	0.622724	0
0	0	0.871814	0.124545
0.179872	0.119914	0	0
0	0.299786	0	0
1.37902	0	0.373634	0.124545
1.13919	1.49893	0	0
0.299786	0	0.124545	0
0.299786	0.4197	1.1209	0
0.899358	0.119914	0.871814	4.7327
0.599572	0	0.622724	0
0	2.27837	0.622724	4.7327
0.239829	0.299786	0.747269	0.747269
0.479657	0.059957	0.24909	0
0	0.059957	0.622724	0
0.4197	0.059957	1.1209	1.74363
0.4197	0	0.498179	0.871814
1.55889	0.779443	0.622724	0.373634
0.059957	0	0.996358	0.124545
0.479657	0.479657	0.622724	0.124545
1.6788	0.059957	1.99272	1.24545
1.13919	0.119914	3.6118	0.747269
0.359743	0	1.61908	0.124545
0.779443	0.059957	1.1209	4.7327
		1.24545	0.871814
		3.48725	5.35543
		4.23452	6.22724
		3.23816	4.48361
		1.74363	0.498179
		3.73634	1.24545
		0.871814	0.373634
		2.24181	0.747269
		0.24909	0.373634
		1.99272	0.996358
		0.498179	0
		2.36635	1.49454
		3.36271	2.11726
		0	0.498179
		0.996358	0.622724
		0.24909	0.124545
		1.1209	0.871814
		1.1209	0.24909
		0.24909	0
		1.49454	0.871814
